# Supplementary material for: Purine metabolism regulates DNA repair and therapy resistance in glioblastoma
Source: Nat Commun. 2020 Jul 30;11:3811. doi: 10.1038/s41467-020-17512-x (PMC7393131; doi:10.1038/s41467-020-17512-x)
Supplement: Supplementary file 4 — Supplementary Data 1 [file 41467_2020_17512_MOESM4_ESM.xlsx]

## Sheet: Explanation
	OrigScale		Values are normalized in terms of raw area counts.
	ScaledImpData		Each biochemical in OrigScale is rescaled to set the median equal to 1.
			Then, missing values are imputed with the minimum.
	ProNormImpData		Values for each sample are normalized by Bradford protein concentration.
			Each biochemical in OrigScale is then rescaled to set the median equal to 1.
			Lastly, missing values are imputed with the minimum.

## Sheet: OrigScale
												SAMPLE NAME	MICH-00760	MICH-00761	MICH-00762	MICH-00763	MICH-00764	MICH-00765	MICH-00766	MICH-00767	MICH-00768	MICH-00769	MICH-00770	MICH-00771	MICH-00772	MICH-00773	MICH-00774	MICH-00775	MICH-00776	MICH-00777	MICH-00778	MICH-00779	MICH-00780	MICH-00781	MICH-00782	MICH-00783	MICH-00784	MICH-00785	MICH-00786	MICH-00787	MICH-00788	MICH-00789	MICH-00790	MICH-00791	MICH-00792	MICH-00793	MICH-00794	MICH-00795	MICH-00796
												PARENT SAMPLE ID	4193620	4193621	4193622	4193623	4193624	4193625	4193626	4193627	4193628	4193629	4193630	4193631	4193632	4193633	4193634	4193635	4193636	4193637	4193638	4193639	4193640	4193641	4193642	4193643	4193644	4193645	4193646	4193647	4193648	4193649	4193650	4193651	4193652	4193653	4193654	4193655	4193656
												CLIENT IDENTIFIER	1	2	3	4	5	6	7	8	9	10	11	12	13	14	15	16	17	18	19	20	21	22	23	24	25	26	27	28	29	30	31	32	33	34	35	36	37
												CELL LINE	U87MG	U87MG	U87MG	U87MG	A172	A172	A172	A172	KS1	KS1	AM-38	AM-38	AM-38	AM-38	KS1	M059K	M059K	M059K	M059K	U118MG	YKG	YKG	YKG	YKG	U118MG	SNB19	SNB19	SNB19	SNB19	U118MG	U138	U138	U138	U138	U138	A172	A172
												CELL COUNT	19618200	18652200	20424600	11293200	20392500	21385500	21410100	12201300	33060600	19419300	22389750	22755150	23548950	27183600	30837600	8500050	19235250	5790150	20024100	14412150	14291550	22714521	34812000	27100000	20116000	22008250	15318000	18006750	12018600	19331100	17362800	15675300	15429150	10167300	18372150	20414250	26595900
												DMID											2.773	2.773	2.773	2.773		2.747	2.747	2.747	2.747		2.613	2.613	2.613	2.613		2.403	2.403	2.403	2.403		2.595	2.595	2.595	2.595	2.595	3.534	3.534
												CELL STATUS	Radioresistant	Radioresistant	Radioresistant	Radioresistant	Radioresistant	Radioresistant	Radioresistant	Radioresistant	Radiosensitive	Radiosensitive					Radiosensitive					Radiosensitive					Radiosensitive					Radiosensitive
												TIME POINT	2h	2h	2h	2h	2h	2h	2h	2h	2h	2h					2h					2h					2h					2h
												TREATMENT	8Gy	8Gy	8Gy	8Gy	8Gy	8Gy	8Gy	8Gy	8Gy	8Gy	None	None	None	None	8Gy	None	None	None	None	8Gy	None	None	None	None	8Gy	None	None	None	None	8Gy	None	None	None	None	None	None	None
												BRADFORD PROTEIN	15.205	26.789	25.168	18.614	37.135	28.622	25.108	26.723	49.457	20.093	19.51	29.391	26.256	37.89	23.534	26.203	23.255	12.838	23.646	8.67	38.356	20.902	29.83	27.425	35.806	42.2	36.657	19.455	17.829	18.246	20.739	25.051	29.637	23.614	33.091	31.946	62.597
												DSDNA ASSAY	156.09	296.533	236.744	160.289	342.943	310.037	283.517	276.784	781.727	234.172	181.16	339.856	283.808	425.866	277.562	281.439	282.991	171.706	242.157	48.99	539.178	237.642	461.16	303.523	277.511	456.041	506.147	140.075	149.87	106.951	133.582	188.903	301.683	140.223	255.267	188.119	441.695
												GROUP NUMBER	81	81	81	81	82	82	82	82	83	83	5	5	5	5	83	6	6	6	6	84	7	7	7	7	84	8	8	8	8	84	9	9	9	9	9	2	2
PATHWAY SORTORDER	BIOCHEMICAL	SUPER PATHWAY	SUB PATHWAY	COMP ID	PLATFORM	CHEMICAL ID	RI	MASS	CAS	PUBCHEM	KEGG	Group HMDB	Post Irradiation	Post Irradiation	Post Irradiation	Post Irradiation	Post Irradiation	Post Irradiation	Post Irradiation	Post Irradiation	Post Irradiation	Post Irradiation	No Irradiation	No Irradiation	No Irradiation	No Irradiation	Post Irradiation	No Irradiation	No Irradiation	No Irradiation	No Irradiation	Post Irradiation	No Irradiation	No Irradiation	No Irradiation	No Irradiation	Post Irradiation	No Irradiation	No Irradiation	No Irradiation	No Irradiation	Post Irradiation	No Irradiation	No Irradiation	No Irradiation	No Irradiation	No Irradiation	No Irradiation	No Irradiation
409	(N(1) + N(8))-acetylspermidine	Amino Acid	Polyamine Metabolism	57814	LC/MS Pos Early	100016038	3080	188.176					71590952	53737184	44290316	76919608	2319222	3752582	3027998	3.27337e+06	53052680	52346056	19803196	15093874	14136418	14188461	42481888	1.81291e+06	2622121	1.08004e+06	2.85397e+06	296851136	3.90269e+06	7.60776e+06	36615068	11112423	335247392	2.02442e+06	3.93954e+06	2.59127e+06	7530056	198922368	71600912	63345208	16401903	35255580	26190236	2097868	2939420
1876	1,2-dilinoleoyl-GPE (18:2/18:2)*	Lipid	Phosphatidylethanolamine (PE)	53174	LC/MS Pos Late	100009217	2083	740.522		9546812		HMDB09093		4675499	2732538		5062189	9440164	8480409	6324799			3186135	4508540	3946624	2118322	693757	2062567	3070100	2881159	3.83595e+06	1.37525e+06	1295525	4732651	1812767	1326266	709492	2479547		1826413	2.68587e+06	1539824		1.51069e+06	1.31339e+06		2943970	3664873	4.114e+06
1698	1,2-dioleoyl-GPA (18:1/18:1)*	Lipid	Phosphatidic acid (PA)	19137	LC/MS Pos Late	100000634	3203	718.538				HMDB07865	12450362	14863527	14070343	5629397	6450814	4030719	6.62627e+06	7.96261e+06	12331241	23317104	8505415	7706642	7262245	10175928	17126772	11423839	16224819	7129165	23096904	18098548	6.59136e+06	5358674	6346805	5850249	10335193	12407766	4463532	7.17846e+06	7383301	13026969	11761450	11200096	11519168	7.84458e+06	21992438	8016448	6390762
1782	1,2-dioleoyl-GPC (18:1/18:1)	Lipid	Phosphatidylcholine (PC)	52457	LC/MS Pos Late	100008905	2346	786.601	4235-95-4	10350317			2713808128	2806396672	2927262208	2750008064	876747008	1253998080	1081093120	959502336	3508517888	3740800000	3049241088	3258407168	3049391104	3171886848	3753975808	1925587712	2387437568	2496142336	2851138048	3000231680	2969523200	3131059456	3621011456	3634241536	3736214528	2090579584	2432249344	2311522048	2694492416	2486169600	2422461952	2742592000	2385244672	2447009792	2498200576	1162943232	1184630400
1868	1,2-dioleoyl-GPE (18:1/18:1)	Lipid	Phosphatidylethanolamine (PE)	52609	LC/MS Pos Late	100008906	2485	744.554	4004-05-01	9546757			754509760	922726528	791878592	604958720	347181312	575185664	209289152	420105792	1492356608	1453964800	1674778112	1787649664	1582401280	1493248128	1599414656	493315936	972085248	745193280	1230302464	1338658432	1111708416	1308027392	1352280832	1243562624	1422828288	720183552	607468416	923217024	820120384	1095250688	867515648	916441216	564424000	725833856	953265984	442727840	508676928
1936	1,2-dioleoyl-GPG (18:1/18:1)	Lipid	Phosphatidylglycerol (PG)	19142	LC/MS Polar	1541	715	773.534	67254-28-8	11846228			69179048	60722020	63844464	57209160	13001432	13513094	15188118	15118085	53082024	36852236	54997508	36858236	42453244	39174024	47301208	29062540	74028032	18571812	50155680	55979824	60242064	67963872	88466792	99460896	47499040	45928300	29697106	40538472	23549414	51507512	60237964	89468640	56355040	43973180	79366312	15369688	17781980
1950	1,2-dioleoyl-GPI (18:1/18:1)	Lipid	Phosphatidylinositol (PI)	52619	LC/MS Polar	100008908	913	861.55				HMDB09837	13471964	6326840	8402309	8978526	8.38723e+06	6107594	8.17987e+06	9151852	23230752	27626164	12859654	13530873	13036372	18727716	18401944	22231328	25253700	19861096	20916348	17419620	17828462	12381298	18122968	16159868	22891284	17670028	19650060	17854592	16257438	14948642	17107660	12337114	12115591	10725536	10644018	8598623	6983899
1920	1,2-dioleoyl-GPS (18:1/18:1)	Lipid	Phosphatidylserine (PS)	19191	LC/MS Polar	1533	909	786.529	6811-55-8	6438639			4279675	4294310	3893745	3.57193e+06	4122025	3234877	3432302	3.9204e+06	9223406	11526215	5124194	6093336	5.92085e+06	7118351	10569483	6642286	5611075	5434406	6730447	3820531	6.1677e+06	6166799	6588269	5440567	4.1567e+06	5655050	6268629	5.80274e+06	5109831	3.67154e+06	4794689	4227752	4850628	4263615	5006614	3901114	3258085
1722	1,2-dipalmitoyl-GPC (16:0/16:0)	Lipid	Phosphatidylcholine (PC)	19130	LC/MS Pos Late	100000657	2365	734.569	63-89-8	452110	D03585	HMDB00564	279836096	376428288	364535488	336630624	836608704	1099106048	957076032	935778304	217525696	204171552	325939200	352566720	347458880	241858288	182194336	269381344	410321184	289887136	399629408	249706640	276786560	365495072	258748016	251331424	244220688	381362336	242032736	401370176	323563936	235643600	520543520	600757888	484419392	501563456	654743424	1129054592	1082486400
1838	1,2-dipalmitoyl-GPE (16:0/16:0)*	Lipid	Phosphatidylethanolamine (PE)	57341	LC/MS Pos Late	100009204	2498	692.522		445468		HMDB08923	10456335	18052946	16571800	14544596	13841133	21131774	17992634	18125566	17280654	16773910	11918874	12087927	11344192	15031699	10136926	6939469	16735313	10987105	23196702	10813016	15333613	23364768	17109206	17540928	10943365	10362582	6281612	13625560	10362612	8436811	20832746	16607705	11804422	14534039	21569920	24738104	26743994
1923	1,2-dipalmitoyl-GPG (16:0/16:0)	Lipid	Phosphatidylglycerol (PG)	52625	LC/MS Pos Late	100000652	3157	740.544	200880-41-7	11846227		HMDB10570	422942	1.03522e+06	460863	128912	1000193	1833717	1306002	1146820			1003635	704417	779902	466874		175087	741642		618362	379774	805530	667471	613647	973015							848304	1232284	411706	382975	762851	836215	1704185
1907	1,2-dipalmitoyl-GPS (16:0/16:0)	Lipid	Phosphatidylserine (PS)	19126	LC/MS Pos Late	100000654	2740	736.512	145849-32-7	9547090			9724367	15396260	13042067	10612933	12093019	18434660	14564203	16877602	8796428	9913836	11892713	13230259	11562698	13704221	5567801	7326776	11901004	6871138	17888232	10292397	7.94195e+06	13419481	9519883	7835309	8826072	7699740	4660285	10447199	7.5189e+06	6354138	21306144	18190932	14853707	16140630	22612998	24063938	30533918
1760	1,2-distearoyl-GPC (18:0/18:0)	Lipid	Phosphatidylcholine (PC)	19132	LC/MS Pos Late	100000660	2950	790.632	816-94-4	94190		HMDB08036	134715008	138526496	158177776	144064752	77587216	136440432	66020368	100934336	16221252	12289183	103689624	95103096	98334376	47288140	17172856	35316108	65922996	33654508	69426800	45486992	33071656	38550884	41453740	50055056	43665216	36861820	45621992	42743440	89341440	27024040	75696616	106496312	95759032	116441840	92117832	104988928	151879760
2217	1-(1-enyl-oleoyl)-2-oleoyl-GPE (P-18:1/18:1)*	Lipid	Lysoplasmalogen	54691	LC/MS Pos Late	100010839	2534	728.559				HMDB11441	90824744	128840144	138128624	86646680	32002412	50822652	54537624	40438512	426048000	361927648	229490688	235913712	219518672	292292160	384738912	57855244	180893616	112149544	204872320	220015552	157568208	130319280	221633136	162049392	256084320	205673264	189562368	267929648	230702272	185186608	230291680	136324096	43778728	107357848	108153128	39544824	45569556
2214	1-(1-enyl-oleoyl)-GPE (P-18:1)*	Lipid	Lysoplasmalogen	44621	LC/MS Pos Late	100005372	1566	464.314					11361142	10691482	9183700	6.56843e+06	2524701	4377577	3862797	3683900	16322291	7692569	8907745	6.54827e+06	5822231	7167845	13252150	7.69848e+06	22302666	5264847	16701863	10920707	8653944	9619171	18052910	29878096	7.77846e+06	3473435	1734484	4844644	2398299	6.06466e+06	19956100	32070998	7210976	10889005	10203489	4145915	6.08011e+06
2193	1-(1-enyl-palmitoyl)-2-arachidonoyl-GPC (P-16:0/20:4)*	Lipid	Plasmalogen	52689	LC/MS Pos Late	100009014	2154	766.575				HMDB11220	33636932	22931904	42652072	47597420	21632446	30011772	27438426	22142872	9924818	28650340	10816586	11716930	11419395	18773480	8649596	32284982	15873637	34036200	14613279	37132436	17865516	12285667	17674220	23826772	61969420	8409328	13936646	10423701	34524776	23925594	21808944	25623658	29462340	46822196	15999608	25317498	24743946
2185	1-(1-enyl-palmitoyl)-2-arachidonoyl-GPE (P-16:0/20:4)*	Lipid	Plasmalogen	52673	LC/MS Pos Late	100009002	2270	724.528				HMDB11352	129298776	108353264	134507344	113289816	223846560	373684800	326933152	242857072	64486804	160419600	254824784	286692512	249833760	183237712	84163496	129167848	104790888	82316776	110935656	238879344	65992704	81011888	101393960	108552720	255999024	50560924	72497664	72108656	113580352	179333024	128833168	177917456	112658096	157636096	99988296	245919328	321835744
2194	1-(1-enyl-palmitoyl)-2-linoleoyl-GPC (P-16:0/18:2)*	Lipid	Plasmalogen	52682	LC/MS Pos Late	100009009	2226	742.575				HMDB11211	15025015	15159469	20352660	17110580	8603587	15050031	12454362	9695462	12100168	17393442	19104472	21492960	18660910	16329811	13516255	10591742	12938386	15223418	15224725	19792730	12927801	16284999	22042496	24755400	25930814	18926080	18168480	25147510	47565744	12123121	11321936	14826068	9195346	15994771	8251824	8281898	9854996
2182	1-(1-enyl-palmitoyl)-2-linoleoyl-GPE (P-16:0/18:2)*	Lipid	Plasmalogen	52677	LC/MS Pos Late	100009069	2351	700.528				HMDB11343	2998885	2439222	2414582	1.72702e+06	12407199	17120732	16846442	15074300	3.98958e+06	4974053	12119807	14972625	14967220	10646947	5912694	5138841	6009542	4676261	7161241	5532250	4889586	7038798	6464080	5304685	3.98989e+06	6845763	3507650	8129791	6413732	6155387	3996541	4436852	1947168	4073498	1.99571e+06	10112469	12305854
2187	1-(1-enyl-palmitoyl)-2-oleoyl-GPC (P-16:0/18:1)*	Lipid	Plasmalogen	52478	LC/MS Pos Late	100009007	2443	744.59					94448888	89885624	117732320	105669296	67662208	123166568	111286016	89775816	75709048	156359680	79458168	101186480	98093880	116900832	90084424	83162216	81799360	106383744	96075032	161953888	104641120	77728128	107840800	135569568	234941264	118792608	187146800	164892048	291954592	118588128	125825280	121342808	87965408	123916872	64406208	90137448	96954272
2181	1-(1-enyl-palmitoyl)-2-oleoyl-GPE (P-16:0/18:1)*	Lipid	Plasmalogen	52477	LC/MS Pos Late	100009005	2600	702.543				HMDB11342	59143296	58267136	64670424	45778068	171712576	284768416	313989984	224777024	221340272	230683040	327355552	337133056	322766592	273456128	314434272	85674952	135148272	81473248	179584544	196092256	131468408	160626464	197198864	145380192	195219344	105610456	97428728	142305360	132868080	158402288	126157592	117236528	58295660	82072400	69860952	202481040	240854192
2184	1-(1-enyl-palmitoyl)-2-palmitoleoyl-GPC (P-16:0/16:1)*	Lipid	Plasmalogen	52713	LC/MS Pos Late	100009160	2218	716.559				HMDB11207	16181182	17768790	19780322	17718152	23721284	43596540	33257812	27373830	13091065	15448869	21060874	25269868	20305912	23333224	15492709	20415324	32577740	28060426	33961200	36417756	51998480	57643012	92970264	102022376	50767536	36712944	45030320	49221888	76949800	24046778	19984960	21131968	10600332	17036568	11085554	34192448	35966964
2183	1-(1-enyl-palmitoyl)-2-palmitoyl-GPC (P-16:0/16:0)*	Lipid	Plasmalogen	52716	LC/MS Pos Late	100009162	2454	718.575		11146967		HMDB11206	35736776	45037096	50433440	46333248	75043056	134360896	109862448	91246800	23270726	39462700	40156068	48782236	48986112	43210076	25666524	48694872	56163712	48590388	58010264	52670172	79961400	66034296	75836392	97290384	65344296	41877648	57193312	59520128	111638648	36487720	54050320	71123856	43809248	57109644	47275840	96206280	112728672
2212	1-(1-enyl-palmitoyl)-GPE (P-16:0)*	Lipid	Lysoplasmalogen	39270	LC/MS Pos Late	100003000	1558	438.298					9965975	7742784	6249458	5157219	9489018	17814016	15858624	14736304	5512673	5383067	14922312	10773770	10384746	7501865	6984057	10107444	9374548	3584012	9041352	9580611	6209078	9408196	11502614	24759092	6128723	2212186	831758	2096966	970506	4335135	9880949	23522386	9457412	9283276	6826554	14950559	21270584
2197	1-(1-enyl-stearoyl)-2-arachidonoyl-GPE (P-18:0/20:4)*	Lipid	Plasmalogen	52475	LC/MS Pos Late	100008999	2511	752.559		9547058		HMDB05779	109424856	67311688	75623704	68789016	113005424	182810608	153095920	111022784	15827380	71571472	166823136	178062576	168642896	110386056	27580292	94677448	58005216	49143508	53618524	135634512	35539224	44708288	53156696	65444836	113423456	33259052	79368616	45615048	89165400	71777336	51712800	112377624	73360256	87290224	54444392	133476752	164913568
2189	1-(1-enyl-stearoyl)-2-oleoyl-GPE (P-18:0/18:1)	Lipid	Plasmalogen	52614	LC/MS Pos Late	100008919	2950	730.575	144371-68-6			HMDB11375	68734944	116330736	124834168	60681508	31266642	47282596	53657872	50182668	67981472	98330720	245298496	244760672	243874064	214992336	103157216	38794000	62510872	32805074	85525456	122284256	48087928	66024004	95630960	82494896	74042928	86510448	99488240	159219088	126865984	85060128	73315928	64841580	32990188	89176192	39095320	40959672	55886324
2216	1-(1-enyl-stearoyl)-GPE (P-18:0)*	Lipid	Lysoplasmalogen	39271	LC/MS Pos Late	100003001	1649	466.329					8733534	4889657	3309489	2655696	5029502	8877644	8699824	7344837	2324528	4.28592e+06	16075043	11884964	10790396	6873792	4532426	7359781	5407358	2005629	5606340	8211449	3314262	5617788	7130096	18364466	3.92529e+06	1234278	935102	1626697	1174053	2258813	4481884	15252690	5319034	4887227	3992478	8576267	11646964
2066	1-arachidonoyl-GPE (20:4n6)*	Lipid	Lysophospholipid	35186	LC/MS Neg	100001571	5874	500.278		42607465		HMDB11517	688862	1296417	1554677	2050021	1493330	1718428	1410170	2804278		604754	1.66686e+06	1214622	1.41736e+06	874898	341818	1032771	1101348	1105711	678702	2409101	975570	592766	771466	706918	1535713	584729	833256	313612	498439	1644643	1295219	4738184	1.85848e+06	2589190	1907831	1816579	7014995
2100	1-arachidonoyl-GPI (20:4)*	Lipid	Lysophospholipid	34214	LC/MS Neg	100001654	5482	619.289				HMDB61690	775039	1295572	1150619	3340898	593813	156231	497579	1.8742e+06	2184032	184784	4535000	4699135	4854788	3293685	266829	188687	1344515	227534	1467393	4533654	14528583	4506416	17630208	9104118	1.64125e+06	501018	2192394	900089	1667458	4911742	1496129	3372884	974719	2732332	1463299	1298544	2.77689e+06
2239	1-arachidonylglycerol (20:4)	Lipid	Monoacylglycerol	34397	LC/MS Neg	100001433	6250	303.233	35474-99-8	5282281	C13857	HMDB11549	772500	1821348	1829994	2608959		696657	807072	1567440								1073475	5332443	991971	3.61301e+06		2133505	1060896	1742937	1.90412e+06		1964950	2.08246e+06	1886600	635185		1090301	3.64759e+06	2315203	2861734	2996717	444947	5192169
2040	1-cerotoyl-GPC (26:0)*	Lipid	Lysophospholipid	61505	LC/MS Pos Late	100015772	1990	636.496				HMDB29205	1153561	1391482	1662997	1608335					367842	543103	1739957	2337641	1784672	1055319	357115					1011792					1106277	66573		59969	145133	565059	1285142	1919044	1089511	1492060	1663457
2238	1-dihomo-linolenylglycerol (20:3)	Lipid	Monoacylglycerol	48341	LC/MS Neg	100006121	6400	305.249					434366	1450192	1383381	2054409	482978	744005	772889	1537407								997466	3662436	1319652	2725914		2050752	1348328	2586198	2.04515e+06		2124020	2851981	2816905	1742347		998441	1.926e+06	2563763	2.76443e+06	2854546	655722	4919656
2242	1-docosahexaenoylglycerol (22:6)	Lipid	Monoacylglycerol	35153	LC/MS Neg	100001481	6150	309.222				HMDB11587	837198	3989478	3102565	5163068	663152	869685	1522784	1536583	431994	692199		194315	342900			2483159	12427510	1835301	8431100	397509	5653697	3585450	8513579	8075856		3674690	5454821	3435231	1995860	673946	2891448	7408208	4650806	3431469	6459503	1297220	4631157
2037	1-lignoceroyl-GPC (24:0)	Lipid	Lysophospholipid	49617	LC/MS Pos Late	100002873	1907	608.465	325171-59-3			HMDB10405	902809	950518	1333746	1296133	222352	338229	278834	277424	990300	823205	934300	859206	698338	427555	849780	223746	196940	193990	282119	960474	169110		153293	165728	937708	283928	251866	385603	581983	433125	999105	1684073	1150106	1260648	1337274	383110	586843
2009	1-linoleoyl-GPC (18:2)	Lipid	Lysophospholipid	34419	LC/MS Pos Late	100001395	1465	520.34		11988421	C04100	HMDB10386	3518266	2599416	1.92394e+06	2.0654e+06	1092805	1724658	1.24738e+06	986103	736563	419196	1156521	1.31872e+06	934937	471392	362119	1172446	2137416	476641	1437226	350633	697082	1051121	1694812	2824119	387131	225080	140358	372810	148242	287217	1461051	8291475	3665421	3351006	2409620	1870245	2420810
2088	1-linoleoyl-GPG (18:2)*	Lipid	Lysophospholipid	54885	LC/MS Neg	100009227	5516	507.273					277687	3583918	961640	1936614	545282	627463	1227911	3174721	256314		1085622	1268063	1090375	1249998			788946	207364	1648439	4521253	1160825	732838	1480625	963344	347796	1172651	346492	1115800	858268	1796270	1077525	376709		1498739	1.03534e+06	535958	3649458
2234	1-linoleoylglycerol (18:2)	Lipid	Monoacylglycerol	27447	LC/MS Neg	100001040	6477	279.233	2277-28-3	5283469			2206959	6056843	4484721	4311096	827337	2445368	8200469	2751102				710736	1.74117e+06	649721		10648093	33443792	5555498	23084296		13444173	11444714	12353389	9767181	409788	14720158	7926032	14151492	4966229	696046	3341291	17338276	7722008	4979899	28143964	2996487	7322310
2231	1-margaroylglycerol (17:0)	Lipid	Monoacylglycerol	34391	LC/MS Neg	100001429	6571	269.249	68002-72-2	107036			6170498	7885243	4248145	4942136	1061555	2447628	1.89724e+06	4454505	1310320	804477	4193252		1143943	1091269	1173637	3489058	9401721	2523607	11694740	2028260	6129348	5631862	8670868	10400523	1450309	8567831	6215516	7305498	3638470	1060851	10697577	7642736	8920446	6067237	14350465	3552411	9065590
3325	1-methyladenine	Nucleotide	Purine Metabolism, Adenine containing	1527	LC/MS Pos Early	54	2133	150.077	5142-22-3	78821	C02216	HMDB11599	8735777	12121051	9328950	2826629	7028531	10218145	10941070	11636509			18665504	9480853	9739960	13143190		7448989	15199793	1950385	14002550	5949896	10740513	3996322	5869097	30968888	2608651	2222010		2890112	114805	2273837	14700091	26002664	8396532	8001857	7107784	6208608	9402640
410	1-methylguanidine	Amino Acid	Guanidino and Acetamido Metabolism	48114	LC/MS Pos Early	100000715	2149	74.0713	22661-87-6	10111	C02294	HMDB01522		178714				82778	142929	131441						86960	173985						71467		173558	162305			87000		188936		67485				68407
64	1-methylhistidine	Amino Acid	Histidine Metabolism	30460	LC/MS Pos Early	100001051	2755	170.092	332-80-9	92105	C01152	HMDB00001	11857805	15781769	13717543	15365096	29529290	40186344	57803180	34678672	45893448	43489684	45004592	28892048	24748616	31124488	42230204	8633015	8223949	5417269	12809834	33153644	16620671	17281004	26159170	15972132	44166504	6.73454e+06	13523917	8054456	11868913	24294912	20551064	20766636	9237294	11862229	14254066	27005224	29691748
81	1-methylimidazoleacetate	Amino Acid	Histidine Metabolism	32350	LC/MS Pos Early	100001208	2064	141.066	2625-49-2	75810	C05828	HMDB02820	263345	246435	235533	229361	207884	397761	371129	330319	1365802	857857	756829	539853	367208	558517	722452	180114	211502	162056	338583	523263	166197	289875	567533	474078	375076	223892	268286	247661	147532	314982	402989	415302	243496	293706	230947	439399	437410
3464	1-methylnicotinamide	Cofactors and Vitamins	Nicotinate and Nicotinamide Metabolism	27665	LC/MS Pos Early	55	1940	137.071	1005-24-9	10129985	C02918	HMDB00699	178491232	101049496	124898184	152081072	205861712	217884864	237701632	264549168	181030752	165532144	86412120	75017840	71197384	87663664	188415552	284230208	521813696	186303728	350270560	329159584	36217352	26949084	58744796	71953432	260948256	112217848	124546232	115651448	137916672	257481440	221765504	149114368	117186624	99637888	144805696	371438560	437024672
1712	1-myristoyl-2-arachidonoyl-GPC (14:0/20:4)*	Lipid	Phosphatidylcholine (PC)	53195	LC/MS Pos Late	100009139	1914	754.538				HMDB07883	7.30165e+06	8555983	10820256	6689185	62440356	121263912	84213088	70310376	4658065	3.4709e+06	19071118	15022229	12749275	11033501	2588102	7847362	11131427	5917921	14131979	14969403	6138134	4994323	6964198	7.73019e+06	10690159	6955804	4298517	8411369	7.29153e+06	8903863	12427902	14203671	11935162	12263295	17433956	120054488	130262872
1708	1-myristoyl-2-palmitoyl-GPC (14:0/16:0)	Lipid	Phosphatidylcholine (PC)	19258	LC/MS Pos Late	100000672	2147	706.538	69525-80-0	129657		HMDB07869	75260192	121404872	107823584	79575584	314713088	444108832	423049472	357823904	122222768	71695272	401958816	428410208	406946240	260491152	107954896	94256440	137034304	67334472	153397248	103859448	70667056	135431440	89066440	79121616	80972120	145767280	58401460	178239488	89265264	120110304	173596528	174332016	109807992	113580976	215228224	527094048	537005888
2226	1-myristoylglycerol (14:0)	Lipid	Monoacylglycerol	35625	LC/MS Neg	100001618	6353.3	227.202	75685-84-6	79050	C01885	HMDB11561	2130457	2983973	2198203	2156224	1313845	1.93331e+06	2856553	3116522	2573884	1254795	1784588	5489739	2013481	1299783	8050064	2964895	18954348	2804754	15801776	2418330	6930333	7.90081e+06	9310134	7233326	1419600	8933402	5517851	7.67469e+06	1.92721e+06	2872072	3866460	7835323	5198893	2721245	9562944	2786653	10337761
1872	1-oleoyl-2-arachidonoyl-GPE (18:1/20:4)*	Lipid	Phosphatidylethanolamine (PE)	55041	LC/MS Pos Late	100009219	2200	766.538				HMDB09069	137227984	144221168	178390128	140865712	101356864	168303344	128363096	97595192	38084792	51696084	156432496	176393328	151444160	115313984	28683274	69030864	125439784	64279064	114550080	137609952	34231656	39415008	41538840	39837024	166689232	31270884	20504638	39965756	31394604	111072840	198405600	223151280	167239088	214177072	245843888	141665184	183557504
1965	1-oleoyl-2-arachidonoyl-GPI (18:1/20:4) *	Lipid	Phosphatidylinositol (PI)	54994	LC/MS Polar	100010951	922	883.534				HMDB09844	20501216	15601692	20558616	21443146	17790924	17317252	18980072	20456076	14630758	16961960	15409632	15650157	14689845	16233943	12776274	11110068	16866682	8247620	15267103	17526406	15832943	14283928	19807012	18669812	18718260	13000983	15601316	15691761	14759039	15942280	22703792	23072896	20939018	21067216	18372228	20868920	19617346
1795	1-oleoyl-2-docosahexaenoyl-GPC (18:1/22:6)*	Lipid	Phosphatidylcholine (PC)	52697	LC/MS Pos Late	100009130	2011	832.585				HMDB08123	225634928	294318624	269381312	234781888	141612640	217031712	180998688	145691824	248716256	197644688	230008528	233164304	187040096	180287856	150227440	94637160	174015040	79257992	234138464	139064288	134362208	127479776	212395008	270388416	128302560	124510136	125972360	148930960	129741696	101746240	166879392	253587792	189262544	216803712	231194512	181451472	186650496
1875	1-oleoyl-2-docosahexaenoyl-GPE (18:1/22:6)*	Lipid	Phosphatidylethanolamine (PE)	53209	LC/MS Pos Late	100009220	2119	790.538					86677296	105653368	101354448	94914528	33675568	48606880	52865656	43532244	70321640	79054800	47402376	55225320	48177564	61539176	67373832	42234480	70656608	48882056	84834184	56587036	62174304	68718624	88757072	72265832	67090496	25018578	24457128	31921708	28651924	55424908	94905544	104667816	91238576	104445984	179198912	43815000	42029596
1785	1-oleoyl-2-linoleoyl-GPC (18:1/18:2)*	Lipid	Phosphatidylcholine (PC)	52453	LC/MS Pos Late	100008981	2165	784.585					613108800	821717952	795966144	672929536	457337792	720057600	621385344	553520576	483430304	482204768	691973440	804903424	700949440	601543680	480957088	379193824	588009216	450667776	728307072	518868064	358153920	659268288	624412544	525662016	558064640	350259552	261728064	445600192	468496864	459152128	383574144	543556416	490213920	592208192	662919168	547733504	528244256
1869	1-oleoyl-2-linoleoyl-GPE (18:1/18:2)*	Lipid	Phosphatidylethanolamine (PE)	52687	LC/MS Pos Late	100009078	2270	742.538		9546753		HMDB05349	53954992	80354888	64000712	43383532	55081184	93541016	83505544	66916720	61672072	51914828	132853888	149857856	131436592	91399696	64756828	37131392	74443584	48754928	111558096	68827296	57286736	122503736	86125376	75522768	58976196	42684472	21547260	59187040	48293740	62583868	45569932	61061440	40149832	56431464	80248520	55953248	61770512
1952	1-oleoyl-2-linoleoyl-GPI (18:1/18:2)*	Lipid	Phosphatidylinositol (PI)	52451	LC/MS Polar	100008979	902	859.534				HMDB09838	2329319	1308912	1635229	1776344	4844953	3.96237e+06	5489900	5578121	1767540	1802064	1779447	1813293	1642701	1986839	1281062	2466164	4.0821e+06	1.95417e+06	3321552	1789738	1595261	2239642	2362753	1694785	2.00027e+06	2111264	1656317	2262969	1740040	1605190	2163341	2.00491e+06	2193103	2.00269e+06	2201681	4645789	4166866
1986	1-oleoyl-GPA (18:1)	Lipid	Lysophospholipid	36812	LC/MS Neg	100001671	5615	435.252	325465-93-8	5497152				10688548	7.1679e+06	1.82844e+06						656204					369810																2972718	3358259	3718085	6896985	5732614
2006	1-oleoyl-GPC (18:1)	Lipid	Lysophospholipid	48258	LC/MS Pos Late	100001272	1540	522.355	19420-56-5	16081932		HMDB02815	77628448	45052040	45685168	38740336		11234105	11457181	8373420	56195388	24649652	46139568	36489520	30078724	30690906	32690944	26229232	52146460	11742420	34835196	25029048	43540888	33229040	77665408	132299192	19268448	7.70936e+06	5.90983e+06	8510816	5.3605e+06		53814984	170719424	81574088	65940744	51892120	15691893	24709140
2053	1-oleoyl-GPE (18:1)	Lipid	Lysophospholipid	35628	LC/MS Pos Late	100001569	1554	480.308	89576-29-4	9547071		HMDB11506	28500278	20869346	17792732	15018471	3.48346e+06	4.74087e+06	4.33575e+06	4.54693e+06	15216265	8512825	25649672	18863968	18134592	17696670	11578861	12483092	25277618	7.42353e+06	17495606	13921669	16122776	15206446	21639412	41674288	8457493	5.39683e+06	2.36281e+06	8415090	2.93249e+06	9028573	31985594	70889272	29245900	26172264	29161674	5.12892e+06	7214955
2086	1-oleoyl-GPG (18:1)*	Lipid	Lysophospholipid	45968	LC/MS Neg	100005716	5610	509.288					4957565	35158392	12934961	24171070	2547420	2789108	3085875	9725472	12249163	3691155	11961551	16038926	11827952	12331977	4145619	2849402	21412652	4176291	22017376	73645480	36857848	10696583	44676100	23808252	12812335	12760487	14017290	13727178	8329911	26962604	39352244	41671648	8.16085e+06	38233728	21706128	2547018	18677248
2094	1-oleoyl-GPI (18:1)*	Lipid	Lysophospholipid	36602	LC/MS Neg	100001777	5599	597.305					455595	1451224	813890	2207708	556837			2023811	10361266	1439693	4321592	4385098	4189546	3383907	1.75898e+06	890244	4033231	1341003	3307205	21356550	12902138	2.88374e+06	15836361	8433959	4744955	997224	4679017	1818129	1.35857e+06	6.32718e+06	3976544	4564120	2041532	5645619	2439576	1462212	8289541
2077	1-oleoyl-GPS (18:1)	Lipid	Lysophospholipid	19260	LC/MS Neg	100000630	5607	522.284	326589-90-6	9547099		HMDB61694	707325	3584305	1.9657e+06	1509668	384094	263539	423894	1222333	3311806	847213	2116694	2609042	2021747	1495972	1309953	1303051	2372090	725743	2946552	4.03727e+06	4554591	1556682	4860697	7138949	611783	992053	652396	942815	368712	554902	4881500	8695655	3589561	7004854	4344714	590324	3509238
2233	1-oleoylglycerol (18:1)	Lipid	Monoacylglycerol	21184	LC/MS Neg	100000924	6650	281.249	111-03-5	5283468		HMDB11567	667720576	438624096	870152192	1033491968	21150326	44397420	305963712	687346880	135012192	176252688	36882096	95165624	29571516	96954448	35423368	168197088	1548190592	257685024	1863235968	118995664	1417075456	348354688	1356286848	1617880192	89200448	1400025088	1370082944	751850624	1185153152	603649216	1762320640	1054552768	441781440	406001728	804979008	22279570	493594464
1931	1-palmitoleoyl-2-oleoyl-GPG (16:1/18:1)*	Lipid	Phosphatidylglycerol (PG)	57398	LC/MS Polar	100009106	739	745.503					2983471	2744985	2.06808e+06	1.74745e+06	5631329	6248228	7193192	7.15843e+06	1316936	562187	4742452	2855774	3255614	2580456	1385737	1608200	5054999	455918	3812579	2119876	3.51298e+06	6112779	7535586	6157574	1054399	1.65715e+06	707006	1.77053e+06	477595	1895875	2912415	4374646	2502418	1364900	4230465	7201177	9089140
1944	1-palmitoleoyl-2-oleoyl-GPI (16:1/18:1)*	Lipid	Phosphatidylinositol (PI)	52725	LC/MS Polar	100009174	923	833.519					1070862	853191	852165		5687891	4755329	5677065	6104398	1370785	935934	1159326	1224062	1158942	1444040	1163473	1524371	4337093	1332643	3.37995e+06	1052940	1.62281e+06	1941438	2513954	1769599	916828	1271721		1254297	670656	1055904	1.88484e+06	1412781	1265651	910675	1.85689e+06	6.99388e+06	6686635
1998	1-palmitoleoyl-GPC (16:1)*	Lipid	Lysophospholipid	33230	LC/MS Pos Late	100001511	1450	494.324		24779461		HMDB10383	1563553	1456199	1065580	793857	3.44726e+06	5.68797e+06	4768283	3.86973e+06	926930	320594	2106967	1715675	1504914	1.04248e+06	596528	982367	2985722	380340	2311651	604134	1699099	2948096	6355984	7240978	407338	538256	207921	649280	188626	511588	1.95657e+06	8127750	2.12661e+06	1739139	1798093	7.3217e+06	10557347
2230	1-palmitoleoylglycerol (16:1)*	Lipid	Monoacylglycerol	52431	LC/MS Neg	100008952	6094	253.217				HMDB11565	908731	5744751	3297144	2.57014e+06		6162758	7.30916e+06	4134270	687548				847781		690710	7147689	61818372	6167179	50421324	3005903	24453650	23045684	41695188	24702410	817158	19822492	13639992	18051270	3469534	4186090	10189520	25338670	13900245	7243065	24415852	3051181	23054608
1739	1-palmitoyl-2-arachidonoyl-GPC (16:0/20:4n6)	Lipid	Phosphatidylcholine (PC)	52462	LC/MS Pos Late	100008914	2091	782.569	35418-58-7	10747814		HMDB07982	133334744	157692512	237057872	193622800	281579488	564285824	408451584	336435520	40390712	41510752	163555824	171006304	140705584	94791248	27937568	95933704	127365480	69090392	128412696	198180592	45449208	44542820	59715988	47093184	195719840	46575000	32067300	61408144	70275008	158839408	155421824	168089680	136608992	204233360	163347872	434671392	559128640
1846	1-palmitoyl-2-arachidonoyl-GPE (16:0/20:4)*	Lipid	Phosphatidylethanolamine (PE)	52464	LC/MS Pos Late	100008990	2198	740.522		9546800		HMDB05323	25287032	29077260	41390832	32072456	24724090	41295000	33956428	29175502	2263453	2861141	17490126	19138178	17000440	11253163	994935	10302525	12910815	7118797	11959575	25489536	2447741	3643197	3044447	2723292	26799328	4600957	1.85344e+06	5890922	5244589	20962164	47932392	39804304	31033172	53633568	32700136	34874452	49707736
1945	1-palmitoyl-2-arachidonoyl-GPI (16:0/20:4)*	Lipid	Phosphatidylinositol (PI)	52467	LC/MS Polar	100008993	892	857.519				HMDB09789	1660252	938267	1466389	1626343	3835911	3368455	4590976	4734934	527244	405399	847906	817235	752430	886803	373063	502008	760315	368314	733988	1119173	602913	602130	728561	530298	1033336	678648	578229	786954	601588	1107283	2207151	1756486	1844521	1.72473e+06	1293045	4402453	4494186
1745	1-palmitoyl-2-docosahexaenoyl-GPC (16:0/22:6)	Lipid	Phosphatidylcholine (PC)	52610	LC/MS Pos Late	100008915	2023	806.569	59403-54-2	6441886		HMDB07991	77528136	98890656	105527592	82020328	108795232	210202176	196371712	150570080	64965656	46422400	113683296	111981480	97563384	61619248	46536184	36055024	66077060	24663512	90864144	66282928	39566760	43979548	58811252	50402688	48933656	36327320	26154654	43462860	35431636	48788588	67936936	93030384	63004968	69185864	81219760	219785488	234540560
1848	1-palmitoyl-2-docosahexaenoyl-GPE (16:0/22:6)*	Lipid	Phosphatidylethanolamine (PE)	52465	LC/MS Pos Late	100008991	2119	764.522		9546799		HMDB05324	11968808	16950556	15694971	13670502	31034316	44274336	59523760	39491516	3844302	4.10476e+06	8.05899e+06	8317469	7892782	7624183	3611430	6305992	9414321	5644049	13718788	9084381	8919592	13751996	10167221	9151589	9687214	3113364	2285489	4377685	3517495	9491035	18201048	18234658	18357796	19612848	20423120	31788056	32061860
1726	1-palmitoyl-2-oleoyl-GPC (16:0/18:1)	Lipid	Phosphatidylcholine (PC)	52461	LC/MS Pos Late	1539	2358	760.585	26853-31-6;26853-31-6	6436017		HMDB07972	1650284416	1965606656	1974198912	1682742528	2166641920	3204736512	2961430016	2462445824	1949641856	1650232960	2541634816	2743006720	2646574336	1932778624	2015041408	1684019968	2118950144	1600098944	2388180736	2237239296	1763863040	2400961024	2081607552	1810104576	2068023168	1760309376	1279859584	1981822848	1636426752	2158572032	2160367872	2298497024	1897246336	1829055104	2303119360	2666859776	2824198400
1842	1-palmitoyl-2-oleoyl-GPE (16:0/18:1)	Lipid	Phosphatidylethanolamine (PE)	19263	LC/MS Pos Late	1526	2509	718.538	26662-94-2	5283496		HMDB05320	206553968	296444256	271926656	214444640	260514640	430281952	387671488	324909920	325889088	282302368	305023424	322063200	290937184	288756640	337958400	165488624	276136736	182275584	368521312	318108576	242696256	377810784	316629056	263035056	294392352	185742928	103154536	241041856	169836336	280254176	342922912	297861536	213396432	262082064	306065696	354906560	432806208
1927	1-palmitoyl-2-oleoyl-GPG (16:0/18:1)	Lipid	Phosphatidylglycerol (PG)	52448	LC/MS Pos Late	100000641	3206	766.559		5283509			15675164	26404496	14768929	9111892	24209656	37753304	38736496	29940028	7313401	3425384	32749360	25290820	24678948	19832844	8403752	9856717	27482366	4281788	25361268	11183663	20977546	26458664	21960140	27421156	5467159	5671127	1225014	6920918	1532504	6766678	30612204	47795968	16912488	15755967	32083696	28658104	47986148
1941	1-palmitoyl-2-oleoyl-GPI (16:0/18:1)*	Lipid	Phosphatidylinositol (PI)	52669	LC/MS Pos Late	100009066	3140	854.575				HMDB09783	4573990	3930101	3464090	3481614	26431944	34060712	33385862	31624476	7411068	5551750	6331555	5805573	5111210	6803858	6355220	8096231	16268929	7.53229e+06	14794773	11583074	5350430	2936133	7.4998e+06	5250069	7.88226e+06	4204476	2691911	4564976	2914270	8802211	8.38554e+06	5743902	5109584	5200738	5032411	38836136	45846400
1909	1-palmitoyl-2-oleoyl-GPS (16:0/18:1)	Lipid	Phosphatidylserine (PS)	19261	LC/MS Pos Late	1531	2660	762.528	40290-44-6	5283499	C13880	HMDB12357	84818928	119003304	104842016	78248504	123162224	199595040	167048768	158892544	134232096	131934664	128614136	138185920	125932944	118560256	129490928	85307440	121596696	65467860	177490128	113410320	86286864	144143152	127943584	95197016	90740592	76481248	50190892	99678920	67226848	82984704	153678624	133529640	103844216	109898800	148483936	179891104	236226048
1723	1-palmitoyl-2-palmitoleoyl-GPC (16:0/16:1)*	Lipid	Phosphatidylcholine (PC)	52470	LC/MS Pos Late	100008984	2160	732.554				HMDB07969	292826624	434206944	365474624	262864032	1151460352	1690728960	1508187648	1297504256	422332256	263513600	975751040	1061312320	965568576	754580224	478476704	320902240	660304192	293178144	776987968	467416800	426510624	788689536	667708864	522391808	370855392	493000864	235862112	628938752	331297568	502446176	561339392	562771072	347365120	341996576	601323648	1535514880	1626544768
1724	1-palmitoyl-2-stearoyl-GPC (16:0/18:0)	Lipid	Phosphatidylcholine (PC)	52616	LC/MS Pos Late	100008921	2653	762.601	59403-51-9			HMDB07970	229204720	334853504	294553984	217619056	390020928	645945024	533615456	448485088	87635704	78433696	390451648	378218336	364785504	203895136	112429016	223741600	304972672	161481760	345455168	167500256	231022560	385795904	277737696	318844768	169900288	119826632	91974512	152499728	171683600	127373968	376694400	632974464	366829952	416761824	502773120	511749984	583110400
1841	1-palmitoyl-2-stearoyl-GPE (16:0/18:0)*	Lipid	Phosphatidylethanolamine (PE)	57388	LC/MS Pos Late	100009205	2850	720.554		5326793		HMDB08925	20667264	29717860	22356856	20632326	23895616	29095888	26073866	29050972	40053304	43014620	32454930	29563916	27987308	35269472	43059688	18699168	53204728	35765832	69424192	31729868	61414524	87749384	66529376	85928632	30974432	17580016	19931260	20019272	23270664	22548398	19189866	23506996	17081360	15232330	26720434	39033768	35152476
1996	1-palmitoyl-GPC (16:0)	Lipid	Lysophospholipid	33955	LC/MS Pos Late	100001263	1525	496.34	17364-16-8	86554		HMDB10382	24377000	21235092	20905652	16201564	15280382	23580134	20954202	18082994	16248845	9352250	25411286	19119384	16938292	11600746	12200845	11076143	15472184	4641410	13681289	12486467	12259741	9050383	19519138	24827480	9216786	6408612	3.97748e+06	7438992	4407409	6530779	29378294	68119672	31096356	31955772	20909162	26939350	39772300
2044	1-palmitoyl-GPE (16:0)	Lipid	Lysophospholipid	35631	LC/MS Pos Late	100001567	1544	454.293	53862-35-4	9547069		HMDB11503	3.97859e+06	4603428	3291509	2580677	2349216	3663731	4061555	3379588	1.16416e+06	760550	3959802	3009144	2674588	1906771	682668	2039181	2678020	770699	2758240	2060312	2012869	2341741	2167736	4065720	1332359	747113	176481	1206097	440567	1169051	7195847	14273089	6490053	6639066	3879244	2930522	4593981
2082	1-palmitoyl-GPG (16:0)*	Lipid	Lysophospholipid	45970	LC/MS Neg	100005717	5570	483.273		3300276			139402	2451484	309275	436782	568519	571288	611572	2667977	180641		661278	618977	544980	609290			1338677		1256769	2085869	3375722	708384	1295154	2220580		76066		310301			2885997	2.08972e+06		2175846	820191	481284	3914565
2075	1-palmitoyl-GPS (16:0)*	Lipid	Lysophospholipid	46130	LC/MS Neg	100005805	5572	496.268		9547100				1341820	1114962	491629			121693	425872	264494		389567	231244			156248	157459				352736		138867						161298			1861897	3025197	1315265	2319137	1665600	344476
2229	1-palmitoylglycerol (16:0)	Lipid	Monoacylglycerol	21127	LC/MS Neg	100000827	6550	255.233	542-44-9	14900		HMDB31074	41314564	79154392	76450112	338230560	76125512	39246032	97318304	394711232	30086446	16387625	21543974	22063960	27950824	14585224	20881966	66276980	342424864	62143720	276185696	35127832	207228368	222558624	296293920	235767344	18294784	119176248	116168528	122889224	54205816	465346208	119165568	460452032	334539168	99191376	229123184	40542128	198785104
2228	1-pentadecanoylglycerol (15:0)	Lipid	Monoacylglycerol	47898	LC/MS Neg	100001431	6200	241.217	104140-07-0	190750			1179803	2596297	1529033	2056822	1196146	1577977	1430407	1729174	1007889	799543	991948	1272958		3916298	688114	2248835	10911306	1919250	8.2893e+06	1807406	4967753	4.14306e+06	6030598	3993720	802094	3558295	2625904	3629583	1270459	1150745	2799670	4722530	3417122	2311815	4860665	1492870	4677826
82	1-ribosyl-imidazoleacetate*	Amino Acid	Histidine Metabolism	61868	LC/MS Pos Early	100001668	2006	259.092	29605-99-0	5117448	C05131	HMDB02331									4588410	2970905					3852311	62554	72382
1772	1-stearoyl-2-arachidonoyl-GPC (18:0/20:4)	Lipid	Phosphatidylcholine (PC)	42450	LC/MS Pos Late	100001869	2300	810.601	35418-59-8	16219824		HMDB08048	223297792	220820128	310201120	283620416	277925888	465031680	362759072	302394208	84373256	68126144	165335328	172686368	145259920	105751168	63536532	147303888	200589136	113273312	198674960	246440288	87763360	91799184	121180872	104361104	248594512	75929576	59486792	98810176	123105608	194388864	152513408	221172992	195248224	285866496	215664480	402288576	464896128
1863	1-stearoyl-2-arachidonoyl-GPE (18:0/20:4)	Lipid	Phosphatidylethanolamine (PE)	52447	LC/MS Pos Late	100008977	2424	768.554		5289133		HMDB09003	293417472	276406144	355216480	283442496	332947360	526549472	468265568	382078624	43505016	54596328	222458816	236069824	217771120	182439600	39766364	184362256	204130352	135726928	194208144	319271328	90239120	111232520	98148752	96715856	353467968	56181552	43553432	70667144	83756704	252051280	247183232	326858080	253839072	346146368	263186336	498445504	605103232
1960	1-stearoyl-2-arachidonoyl-GPI (18:0/20:4)	Lipid	Phosphatidylinositol (PI)	52449	LC/MS Pos Late	100000616	3000	904.591	383907-33-3			HMDB09815	121857280	111502584	129594968	120658392	94045088	99907008	112582312	102178168	81427344	57115404	177978464	140892720	142447104	146241120	105415240	56215480	83467968	53899112	99849256	121324304	120445152	117995648	135549344	134130872	97817008	85965736	74725032	80195184	94989712	102971296	94117584	121584960	94728240	83212368	95462832	95679632	115678992
1917	1-stearoyl-2-arachidonoyl-GPS (18:0/20:4)	Lipid	Phosphatidylserine (PS)	48502	LC/MS Polar	100001872	888	810.529				HMDB12383	1.60859e+06	1501690	1.75306e+06	1533309	3196657	3164172	3096630	3341997	264126	442247	677119	971821	1023386	749664	280678	1739447	1199415	1.02445e+06	1.01776e+06	914476	423994	342548	363829	340655	1065074	607566	511298	565934	664767	1183974	1.69622e+06	1627670	1836082	2233913	2297436	3354481	3446308
1778	1-stearoyl-2-docosahexaenoyl-GPC (18:0/22:6)	Lipid	Phosphatidylcholine (PC)	52611	LC/MS Pos Late	100008916	2197	834.601	59403-52-0			HMDB08057	52698876	68479752	67260688	58952252	55558388	92999424	69486936	62455976	31341980	25389778	49963824	56144796	45098040	31770196	26408916	31353852	42648916	25244158	59456852	27848356	24774950	27190608	32896354	31741096	28139982	21270584	19374596	26989372	27871644	23234760	35045320	48638216	42020780	49299264	52490448	87453368	90363312
1867	1-stearoyl-2-docosahexaenoyl-GPE (18:0/22:6)*	Lipid	Phosphatidylethanolamine (PE)	52466	LC/MS Pos Late	100008992	2317	792.554		9546798		HMDB05334	17328704	18682848	23317802	18560364	23592230	48435228	52504928	15139061	6664410	6.88269e+06	16193581	15190550	10007763	10144159	5641976	10754734	14016154	6876112	20873038	8916689	12331131	17602792	16156241	18365686	8149895	5125104	3245437	6230271	8.2271e+06	6.30109e+06	10773348	18770060	20462056	14387897	23314496	36198824	34413796
1761	1-stearoyl-2-oleoyl-GPC (18:0/18:1)	Lipid	Phosphatidylcholine (PC)	52438	LC/MS Pos Late	100008904	2644	788.616	56421-10-4			HMDB08038	1138553344	1299735936	1411549312	1277431680	809897344	1390663680	1214236416	900517696	1101389312	978901504	1538442880	1493197696	1407402240	918768064	1222954624	761490688	1068684992	835797760	1261727232	1372930688	784979840	1005257024	1106625664	1076640896	1717910272	995464384	844115456	1225665152	1422167296	1182325376	976851328	1338604672	1086722432	1130363264	1097487744	1189154432	1316281728
1855	1-stearoyl-2-oleoyl-GPE (18:0/18:1)	Lipid	Phosphatidylethanolamine (PE)	42448	LC/MS Pos Late	100001856	2858	746.569				HMDB08993	625827328	660960320	637859008	494763360	553011072	773120960	759881088	657845440	590611072	727913408	1028966784	923036928	889274112	817636544	611289920	464320928	680672448	647301312	919607488	1228225664	745958400	780976768	775022080	875826240	1306540416	693306048	583735168	813762176	845117632	1007118144	700467008	871729472	586206848	676341952	618861696	807422400	852433536
1948	1-stearoyl-2-oleoyl-GPI (18:0/18:1)*	Lipid	Phosphatidylinositol (PI)	52726	LC/MS Pos Late	100009181	3711	882.607					57933288	43462976	53434984	44227376	27225700	32397836	37415012	31618272	91594016	84598432	74135864	60669280	55019460	77056184	92162872	47957556	61617732	48908124	69612128	83234616	60282900	39118984	61073708	64481872	81466232	40706488	46248196	46045032	52787032	56280488	54255608	59784676	59369152	42019368	47868512	37926944	43133756
1914	1-stearoyl-2-oleoyl-GPS (18:0/18:1)	Lipid	Phosphatidylserine (PS)	48494	LC/MS Polar	100000639	901	788.545		9547087		HMDB10163	5503681	4453551	4724210	4532318	7490462	5437912	6245648	5977317	4459444	7020838	5329893	6118419	6.75164e+06	6975945	5998542	9766958	7665670	10111496	7.1896e+06	7519122	7347076	6324128	6109091	6130422	7842323	10908071	11801110	9903097	9917617	8003692	6158197	5692044	6145155	5746479	4965016	6616600	5266082
2004	1-stearoyl-GPC (18:0)	Lipid	Lysophospholipid	33961	LC/MS Pos Late	100001271	1606	524.371	19420-57-6	497299		HMDB10384	43948228	37251452	29021808	25938542	15614838	26928908	21293812	17647108	19199460	12148058	26202152	18832916	15396288	10399785	16089333	21552312	31231646	9038376	29335998	16118624	12637275	13188073	23672960	37810080	11719688	7058529	4579018	8470398	5716310	7154544	34684164	97870288	46067908	53800520	32977046	29551076	43460736
2051	1-stearoyl-GPE (18:0)	Lipid	Lysophospholipid	42398	LC/MS Pos Late	100001461	1626	482.324	69747-55-3	9547068		HMDB11130	34861656	31127628	28743460	23431584	12535384	20180154	18531868	17184286	7101209	5182948	26492144	19458424	18043796	14807848	5547200	23134216	24111480	10059610	21865990	18090260	12152763	15101087	15494955	40789944	13130576	6808179	2313992	9786945	4637741	9391646	30821114	73466728	34696380	33836120	25701936	18206746	25572756
2092	1-stearoyl-GPI (18:0)	Lipid	Lysophospholipid	19324	LC/MS Neg	100000656	5794	599.32	796963-93-4			HMDB61696	631854	2696914	2542377	2102345	678734	953189	1289665	3.08059e+06	4563118	1522316	7.55685e+06	30169936	7597065	2535891	3.69759e+06	592475	758411	1418006	1101423	1.93986e+06	3592194	4361310	15720481	9726797	4815976	876100	1311814	1169737	847580	2371362	2275109	18129824	6320697	2948925	5354825	2826409	11647992
2076	1-stearoyl-GPS (18:0)*	Lipid	Lysophospholipid	45966	LC/MS Neg	100004327	5800	524.299		9547101			3211993	13651675	11328141	8692266	3811849	5774775	5.35677e+06	16258594	2566135	2048559	5374419	9774795	3652444	2449569	2353793	6683236	5443845	3568956	4797346	4029759	3357265	2.75575e+06	2651176	8590504	4320041	3184071	2.53247e+06	3451059	1835270	3229260	11226174	40256560	14426634	12397166	14509670	5725027	35970348
1155	10-heptadecenoate (17:1n7)	Lipid	Long Chain Fatty Acid	33971	LC/MS Neg	100001278	5555	267.233	29743-97-3	5312435		HMDB60038	123836824	247490272	159042736	176157616	79630488	109345648	185344256	356477280	76643248	31410820	187565920	162785936	164735792	147404960	43968960	71888896	273079136	68295192	352245696	237670608	208155328	153291328	249264816	190487920	81769128	61056432	74893328	79998880	41639476	266056128	280115872	367063168	185639840	207018704	401142720	127594064	580823168
1167	10-nonadecenoate (19:1n9)	Lipid	Long Chain Fatty Acid	33972	LC/MS Neg	100001277	5780	295.264	73033-09-7	5312513		HMDB13622	44880784	102143056	106328696	113542776	34063344	69084776	94041632	116499936	41066464	40964300	124862464	112652640	107301144	46841584	50467284	51942824	109772136	51937904	137165568	103514040	86150360	80737680	127451352	101439872	72506616	37924780	57378572	43393980	25468116	89419488	84920744	193283488	98046152	80965048	163244416	58277952	234347120
1501	13-HODE + 9-HODE	Lipid	Fatty Acid, Monohydroxy	37752	LC/MS Neg	100002196	5275	295.228		43013			6.64166e+06	6036331	3.23446e+06	4703669	1550388	1203239	944765	1447977	992528	780025	3752157	2.02274e+06	2354469	1853501	684183	2486489	4235274	1.4875e+06	2644034	1705272	997405	1093580	1782610	1487512	1356888	707578	934234	908316	731154	1463977	2325592	7.85395e+06	7171695	4056371	5215683	1211969	1.91964e+06
1263	15-methylpalmitate (i17:0)	Lipid	Fatty Acid, Branched	38768	LC/MS Neg	100002945	5695	269.249		17903417			44916608	90748960	86385576	80433296	37202060	50634840	63645520	88828024	44396524	32370698	55173128	55951916	55595360	43478160	37277212	41299032	65130512	40131700	83337736	43091728	60077848	58475200	70576352	60798540	34396016	32226448	31498012	37490612	30747526	52993012	74532480	80070192	60213644	85893952	101687664	48507424	122404816
1266	17-methylstearate (i19:0)	Lipid	Fatty Acid, Branched	38296	LC/MS Neg	100002356	5993	297.28	2724-59-6	3083779		HMDB37397	4627910	11574056	11678611	12039887	3896002	5261454	6029666	11367883	7800519	5178577	9714228	10258617	8971223	6103438	8037827	3748662	6026286	4397185	9485216	9804452	7627836	6867750	9731585	8.23638e+06	7700881	5287944	7628399	5305029	4333743	9566828	7756460	14392593	7416679	8781929	11284203	5747991	22064388
3344	2'-deoxyadenosine	Nucleotide	Purine Metabolism, Adenine containing	1553	LC/MS Pos Early	211	2252	252.109	16373-93-6	13730	C00559	HMDB00101	2.71942e+06	3232193	4689567	4.97862e+06	4057847	6.44808e+06	3293464	5128999	63680940	13649042	3001770	5670134	3404552	4128638	7294851	2.778e+06	2435295	1177701	1736589	1609207	7563574	10472673	5454363	13390274	2087307	838343	539920	1155029	938295	2476184	3042267	5788882	3272143	3931307	1777278	3468249	3109152
3341	2'-deoxyadenosine 5'-diphosphate	Nucleotide	Purine Metabolism, Adenine containing	15116	LC/MS Neg	1228	1050	410.027	72003-83-9	188966	C00206	HMDB01508	65607	176065	203816	288798	163403	318969	124562	171363	698174	1.0248e+06		59072	71590	36327	410015	164503	48525	139220	158125	394419	182220	211904	193994	107122	376232	478869	590735	491166	655163	160161	262932	40650	122254	288398	175378	81632	126208
3342	2'-deoxyadenosine 5'-monophosphate	Nucleotide	Purine Metabolism, Adenine containing	46333	LC/MS Neg	100000485	1315	330.061	653-63-4	12599	C00360	HMDB00905	71011	81492	168647	383085	816615	1170206	887254	935435	1247335	1405516	645063	367401	572104		925529			88136	111126	672290	554694	700913	1842652	817392	754094	514377	1225229	756862	1882904	114069	228587		185629	308576	143325	778776	1330313
3429	2'-deoxycytidine	Nucleotide	Pyrimidine Metabolism, Cytidine containing	15949	LC/MS Pos Early	100000125	2193	228.098	951-77-9	13711	C00881	HMDB00014	3535433	3250615	2371468	3.47486e+06	1596054	1235041	1129398	1.61505e+06	671979	799634	6265727	5586192	3045326	6334221	271545	1394771	1106884	458691	639614	282329	8866342	3451434	3913719	5.617e+06	638595	602369	932364	1079085	1727172	349795	3300590	10609308	5987685	6.98586e+06	3580473	3057588	2532227
3373	2'-deoxyguanosine	Nucleotide	Purine Metabolism, Guanine containing	1411	LC/MS Neg	348	1751	266.089	961-07-9	187790	C00330	HMDB00085	1470255	1829627	1756244	2289150	648729	786951	615709	1004670	1582880	2364581	899828	1071252	676432	1539337	875365	317030	577977	193660	378480	281917	1927337	1113145	721505	2327337	230526	385303	306185	519312	534254	354347	980632	1655100	1016424	1293666	792040	955074	691181
3307	2'-deoxyinosine	Nucleotide	Purine Metabolism, (Hypo)Xanthine/Inosine containing	15076	LC/MS Neg	100000135	1688	251.079	890-38-0	65058	C05512	HMDB00071	2846826	3265601	3610052	4581630	1.02877e+06	1641892	1070331	1579981	2841651	1791950	1895964	1640050	1184057	2281159	1308044	610669	734503	289723	737428	1062549	3368085	1784694	1450684	2808553	866404	342777	541681	492557	1171765	923013	2261628	3045309	1666689	3179996	1749761	1417992	1139528
3405	2'-deoxyuridine	Nucleotide	Pyrimidine Metabolism, Uracil containing	52602	LC/MS Neg	536	1586	227.067	951-78-0	13712	C00526	HMDB00012	727518	875212	589499	658444		117958	180153	212592	1726600	3487900	412542	913672	558387	1527836	1471811	386667	437591	229512	292596	175602	745709	683691	419603	1217703	107901	128765	103176	216062	81947	284247	829351	1275713	970875	1387630	853893	131117	45858
3430	2'-O-methylcytidine	Nucleotide	Pyrimidine Metabolism, Cytidine containing	57554	LC/MS Pos Early	100010895	2411	258.108	2140-72-9	150971			3052808	2972665	3497968	3190564	2227923	2645089	4562489	3632952	4352156	2295782	14280538	6192171	5994376	8461539	3077012	751584	1575534	374293	1628522	1827442	5108686	1407325	1819130	8757810	1828663	1062752	881615	1315810	797610	1189770	2316912	3842510	1.92757e+06	1519745	1422155	3271406	3661470
3393	2'-O-methyluridine	Nucleotide	Pyrimidine Metabolism, Uracil containing	57655	LC/MS Neg	100010896	1831	257.078	2140-76-3	102212			248606	341954	340120	298898	281452	342208	431357	413425	318488	112576	1083485	514868	523953	741518	211023	163765	304776	46855	383713	403098	566765	142501	186497	1098876	251329	140453	103229	117030	78756	246502	230489	386313	148326	130956	119102	368061	398192
908	2,3-diphosphoglycerate	Carbohydrate	Glycolysis, Gluconeogenesis, and Pyruvate Metabolism	15664	LC/MS Neg	1227	555	264.952	102783-53-9	186004	C01159	HMDB01294																353227	153129	413446		37775					94873	234495	33847	106362		109594
100	2-aminoadipate	Amino Acid	Lysine Metabolism	6146	LC/MS Polar	381	3500	160.062	542-32-5;1118-90-7	469	C00956	HMDB00510	8814600	5780096	4970478	1448328	3.88832e+06	4627249	2825177	1514921	8068569	19388098	3347714	3351187	2886865	1967201	14301406	798677	8305313	1465401	3.66586e+06	30669614	3214674	4668335	8996311	3869491	12575974	1616203	2992497	5165642	2188934	16792232	5843248	2345252	3739278	3858131	5631712	1694758	7106184
4577	2-aminophenol sulfate	Xenobiotics	Chemical	43266	LC/MS Neg	100004322	1677	188.002		181670		HMDB61116		43881			204951	281908	278860	434524	2.01736e+06	1461656	160303	173367	203399	160630	1100363				37941																	313532	793056
2249	2-arachidonoylglycerol (20:4)	Lipid	Monoacylglycerol	19266	LC/MS Neg	100000584	6170	303.233	53847-30-6	5282280	C13856	HMDB04666		1.00456e+06	1236988	1888485		826865	728102	1243318								456172	2596811	406215	2024320		755364	824294	916367	987304		1386428	1168778	1221996	512393		905935	2057065	666144	1534084	1687479	913507	4354991
2251	2-docosahexaenoylglycerol (22:6)*	Lipid	Monoacylglycerol	48675	LC/MS Neg	100006352	6050	309.222				HMDB11557	2177584	1577037	1610041	1986266	446940	638595	965910	2861972	374072	383400			200560			955154	4000859	512202	3261039	114359	1237502	1346597	2855052	2385257		1060078	3233040	1198862	776547	295382	1099154	2989676	1420498	1505537	3022643	961818	4586196
1284	2-hydroxyadipate	Lipid	Fatty Acid, Dicarboxylate	31934	LC/MS Polar	100001153	3000	161.046	18294-85-4	193530	C02360	HMDB00321	6840094			2846804	1581579	1.04271e+06	3373792	8250768	4692529		2607814	1119676		3193385	2717650	1920130	4811099	553369	5636988	10872979	3150976	649287	1365131	5269621	681000	9188545	2480685	1415565		1546552	2150460	21174928	6999071	3.37324e+06	3537989	4321037	3677364
426	2-hydroxybutyrate/2-hydroxyisobutyrate	Amino Acid	Glutathione Metabolism	52281	LC/MS Polar	100008928	1258	103.04					1111999	1.81234e+06	590558	936245	460081	894131	867283	859402	1223927	976861	1637304	1299565	1093303	1530926	1134478	613536	764093	463424	537765	1062465	829133	914099	1242116	919347	1113468	378078	935330	533836	628158	783128	879124		667115	546793	642753	878570	1308090
1280	2-hydroxyglutarate	Lipid	Fatty Acid, Dicarboxylate	52294	LC/MS Pos Early	100002070	958	166.071	40951-21-1	43	C02630	HMDB00606	12231257	12836482	10804065	8749843	14471909	13511195	17547582	13078642	8.37928e+06	6346989	14758616	10061872	13156552	13480557	7953814	9240402	11990702	6930434	13845487	7839493	10441498	8924035	9997310	10740307	10681074	35967180	25712560	36322060	33347594	5348241	29646466	19090662	16466755	10683024	12217426	18055232	18774936
1465	2-hydroxyheptanoate*	Lipid	Fatty Acid, Monohydroxy	61827	LC/MS Polar	100019960	925	145.087		2750949			629890	796412	368213		474815	519929	646325	761999		197257	1091052	607790	550624	520054		504081	376648	248165	192123	301538		188151		176611		166625				196850	212436	575712	718836	220537	235783		1155836
3581	2-hydroxyhippurate (salicylurate)	Xenobiotics	Benzoate Metabolism	18281	LC/MS Neg	1869	2184	194.046	487-54-7	10253	C07588	HMDB00840			23835	25093		64299	40751		31958		59875	40032	46311	56937	28512				34325	78247			36093		76869		28590			48567	36647	58187	39255	36209	41706		34335
1470	2-hydroxynervonate*	Lipid	Fatty Acid, Monohydroxy	61698	LC/MS Neg	100015638	6345	381.337		5312783				935183	651864	695985	82479	160145		414086	416168	241080	255300	263883	189591		223855	124855	214447	326089	452060	366872	332431	568949	294719	119351	387622	332788	579548	243756		354888	316090	556806	355847	877740	512104	185158	1357659
1472	2-hydroxypalmitate	Lipid	Fatty Acid, Monohydroxy	35675	LC/MS Neg	100001579	5511.2	271.228	764-67-0	92836		HMDB31057	20011172	96575584	39384832	53877016	139867696	149119360	150402816	354726880	26375188	22479734	102423896	106665096	107221336	50601032	30154316	44306892	19745152	15291158	20219668	36023696	21443634	18973632	23502408	20175048	30096116	14645311	25195988	14113047	13061439	25965324	24467612	78244568	55026820	42672656	32695466	162938000	651572288
1474	2-hydroxystearate	Lipid	Fatty Acid, Monohydroxy	17945	LC/MS Neg	1239	5695	299.259	629-22-1	69417	C03045		7467209	30321772	14705174	16089053	34877756	36060724	30600548	68053856	7490894	7175131	48085596	31632902	43501148	17022586	8042502	15429946	6766302	5050464	6028840	12567515	6492576	6630278	7807886	7492763	7348417	5126222	7836135	5036069	4806087	7750786	6658437	18249888	16323886	12056260	8156140	36353700	130146344
2248	2-linoleoylglycerol (18:2)	Lipid	Monoacylglycerol	32506	LC/MS Neg	100000987	6250	279.233	3443-82-1	5365676		HMDB11538	978602	3783426	2873799	2782534	815177	2834114	4564744	3555708				678789				4358043	19399232	3015288	16625082	1207010	3301971	7612429	6563744	4720184		11159406	6629192	11905016	3835671		2539957	7760610	4127464	3478239	8.35944e+06		9289424
289	2-methylbutyrylcarnitine (C5)	Amino Acid	Leucine, Isoleucine and Valine Metabolism	45095	LC/MS Pos Early	100001509	3035	246.17	31023-25-3	6426901		HMDB00378	7.47445e+06	7414060	8494015	7915645	2974373	2687425	2992636	5190612	18503348	7699977	17596282	12931874	13709859	9687600	27976156	12637355	19658200	3087604	20807884	4708115	6488252	13867458	18823952	9826900	2.7057e+06	3774633	4111963	4187833	1.4367e+06	3868657	8436317	14528045	4.71516e+06	5135499	9390874	5401191	12509658
1114	2-methylcitrate/homocitrate	Energy	TCA Cycle	52282	LC/MS Neg	100008929	575	205.035					969808	2163603	884469	936650	545283	583653	587101	860641	580893	627522	3328482	3512689	3190323	1.92675e+06	939716	504080	891269	358194	1073214	1422212	898599	1965002	3108154	2616490	1727189	546398	465798	701808	627046	1790376	819155	853847	823073	817895	745476	759582	1105944
2243	2-myristoylglycerol (14:0)	Lipid	Monoacylglycerol	34383	LC/MS Neg	100001408	6230	227.202	27214-38-6	137938		HMDB11530	773644	2650722	1878797	1509693		1532689	2528883	3528844	1782035		1477147	852211	1093519		2737129	2.94081e+06	14618885	1.86481e+06	15671794	2040263	4696391	6224013	7.36157e+06	6206036		6.75581e+06	5615021	7637299	1310541	2839537	3936833	8.36109e+06	2646713	1815316	9430159	1928702	12744122
2247	2-oleoylglycerol (18:1)	Lipid	Monoacylglycerol	21232	LC/MS Neg	100000943	6500	281.249	3443-84-3	5319879		HMDB11537	354259264	169085552	184480720	441003488	13858547	33599384	30552688	185252640	89103448	51699600	22882258	38359216	20881108	22784326	28654798	93645168	949332544	111980744	648068096	73791480	390199840	292644192	559466560	793865792	184746064	610827200	806146624	536379040	1158835584	154177952	475773216	393736000	217598832	289748736	329650976	20130534	224517296
358	2-oxoarginine*	Amino Acid	Urea cycle; Arginine and Proline Metabolism	55072	LC/MS Pos Early	100002784	1760	174.087	3715-10-04	558	C03771	HMDB04225	161626	2432512	102808	104243	90558	104388	169815	117573	187996	80817					106132	351209	980126	190197	624208	208200	241773	205155	358111	364349	66990	109984	93991	109009	76751	303507	181886	120922	139051	144877	183858	73818	180524
1999	2-palmitoleoyl-GPC (16:1)*	Lipid	Lysophospholipid	35819	LC/MS Pos Late	100001561	1425	494.324				HMDB10383	741135	763675	773915	496462	1.13915e+06	1976539	1892051	1.26701e+06	345469	198913	1137075	1548493	960016	960585	397048	482931	1221983	423139	1138932	954128	1124558	1193547	2206609	2318507	614289	527033	450702	672915	623818	694799	920824	1.83225e+06	659210	639159	1230180	2.15646e+06	2.76896e+06
2245	2-palmitoleoylglycerol (16:1)*	Lipid	Monoacylglycerol	52432	LC/MS Neg	100008953	6016	253.217				HMDB11565		3781400	2155116	2955283		6752944	8.06375e+06	4881516	472265							4.1466e+06	34359480	3491647	36094928	2215944	12465759	16205631	26104072	15055556		14228563	10091793	20785116	2357640	2577203	7.86277e+06	16214801	7053286	5601770	20042200	6679373	30187860
1997	2-palmitoyl-GPC (16:0)*	Lipid	Lysophospholipid	35253	LC/MS Pos Late	100001562	1505	496.34		15061532		HMDB61702	5250738	6219653	4606363	5529748	6293333	10108365	9050417	6261647	6.37105e+06	3114089	8713532	8981581	6.44975e+06	7.2917e+06	4423468	2504847	6268829	2264664	6.92098e+06	6243763	6.99821e+06	7155033	10267484	10583590	4302479	2836705	2152988	2471958	2820334	4444574	5349739	14349437	6428990	4806375	7350308	10563306	11260644
2244	2-palmitoylglycerol (16:0)	Lipid	Monoacylglycerol	33419	LC/MS Neg	100001048	6400	255.233	23470-00-0	123409		HMDB11533	25189252	71802512	54515320	49510440	43379580	51702560	75710464	136046864	30646892	16658676	17273028	20776556	21998240	11216120	76119136	58997256	310080128	45915896	326024928	31799566	153323392	215055760	244380864	182925280	15956684	105118912	116261304	141435216	54864448	75482248	123337528	185137088	93766136	95481912	204137840	49534516	294199360
913	2-phosphoglycerate	Carbohydrate	Glycolysis, Gluconeogenesis, and Pyruvate Metabolism	35629	LC/MS Polar	100000093	4346	184.986	70195-25-4	59	C00631	HMDB03391	16764809	14415409	20821356	34086980	6749677	1249894	11714611	6536577	29735416	13487988	3.61682e+06		5498301	9078944	33046308	110500936	46178836	8473429	48660224	17218588	5107310		8066261	6678333	2464716	8452251	5719295	1264409	3543968	30676004	8296097	21221816	22890652	814089	34147024	5571743	9632956
2052	2-stearoyl-GPE (18:0)*	Lipid	Lysophospholipid	41220	LC/MS Neg	100003901	6350	480.31				HMDB11129	261528	786459	1177069	1070412	522553	496872	650021	997234	370811		1030465	1020599	610379	466424		909764	387403	536468	872984	607099	624891	1072538	811822	1.5299e+06				345538	429983	381645	1.50341e+06	2989334	574132	2293363	764547	261151	1987308
3482	3'-dephosphocoenzyme A	Cofactors and Vitamins	Pantothenate and CoA Metabolism	18289	LC/MS Neg	100000138	2013	686.142	3633-59-8	444485	C00882	HMDB01373	446855	725996	419581	380840	430702	457186	500513	775162	385685	75928	1060176	723726	674388	596382	122152	1470511	658052	354561	393513	140973	523958	772085	2857107	1440339	372711	74059	221208	187154	523241	94523	257220	1510286	292502	893525	228614	999614	829648
141	3-(4-hydroxyphenyl)lactate	Amino Acid	Tyrosine Metabolism	32197	LC/MS Neg	240	1379	181.051	6482-98-0	9378	C03672	HMDB00755	1498581	4522530	1205744	1301227	3084690	4190808	5341381	5131262	18053552	11446986	9769923	8527494	8394472	10656203	11440397	1493426	6453339	1624143	3377796	4777669	2551703	2136126	2545047	3032554	4615949	2980747	3025712	3948728	2945780	2688348	2952143	2824191	1833347	2390875	2.02031e+06	3455968	5980510
3443	3-aminoisobutyrate	Nucleotide	Pyrimidine Metabolism, Thymine containing	1566	LC/MS Pos Early	1114	2190	104.071	10569-72-9;214139-20-5	64956	C05145	HMDB03911	545769	550459			1114304	1086796	1445289	2307370	2614574	1184101	1094021	957352	1038978	447535	2016819		923233	542604	415526		894072	827854	875704	953259					413052		886696	712529	810263	471117	1233139	1186883	2197620
294	3-hydroxy-2-ethylpropionate	Amino Acid	Leucine, Isoleucine and Valine Metabolism	32397	LC/MS Polar	100001170	1443.3	117.056	4374-62-3	188979		HMDB00396	210153	329211	316259	154702	337719	496114	308263	278073	417456	472533	373694	649341	583389	352549	322974	215299	220543		274324	437429	249752	690879	482350	406020	364472	204540	445258	275305	327856	182905	298324	236054	308159	321361	257765	277960	529922
2469	3-hydroxy-3-methylglutarate	Lipid	Mevalonate Metabolism	531	LC/MS Polar	112	2850	161.046	503-49-1	1662	C03761	HMDB00355	17535828	30405464	12326357	15352516	280716800	380798400	387818240	484394560	133562304	74206336	146593616	40401448	82651696	56289472	89685216	50698680	109768360	24267304	99373360	74813880	54685108	1.54793e+06	87885848	84353792	49750544	47433832	50586068	56244028	110958512	37218152	80150064	55637788	30685958	20520200	26668674	412185312	871153728
1389	3-hydroxybutyrylcarnitine (1)	Lipid	Fatty Acid Metabolism(Acyl Carnitine)	43264	LC/MS Pos Early	100003926	2400	248.149		53481617		HMDB13127	810636	1241235	633416	691942	866685	866055	866000	837687	3.19424e+06	1033853	887485	804310	830111	678482	1173456	577158	1233241	621987	1005804	577447	2695796	1.91348e+06	2904675	2726188	801763	1023457	987537	1173972	767065	568321	1.39799e+06	1760843	956720	1311104	2098121	1373094	2174488
1390	3-hydroxybutyrylcarnitine (2)	Lipid	Fatty Acid Metabolism(Acyl Carnitine)	52984	LC/MS Pos Early	100009271	2340	248.149				HMDB13127	3089163	4584384	3850634	2438714	779697	1300663	916991	1108620	12029772	2226913	1383656	788884	866307	1029913	4760332	1214571	5124954	2147226	4739334	1653220	3028090	3177073	4962173	4600631	1747649	6066378	3912136	7156916	3.03718e+06	2911546	4327685	4367274	2086551	4141713	5656748	1751712	2144299
1482	3-hydroxydecanoate	Lipid	Fatty Acid, Monohydroxy	22053	LC/MS Neg	100000997	4634.7	187.134	5561-87-5	26612		HMDB02203	912625	1465165	1568609	1107589	649821	1297746	772868	928390	3.53725e+06	616820	1869367	1602772	1407649	1497926	1768611	328390	1042112	444456	1293989	1466289	837628	1354806	2279969	1576073	1355603	2098891	1405878	2799785	2142685	1410196	1177020	731258	391995	586105	716099	1005503	912490
1480	3-hydroxyhexanoate	Lipid	Fatty Acid, Monohydroxy	53230	LC/MS Neg	100006367	1725	131.071	10191-24-9	151492			267334	415437	348229	296898	123563	191283	121831	188623	858826	127950	1132240	926374	791472	653624	396822	107536	301944	91002	419235	319915	167985	301254	361340	484916	357449	555189	321456	654163	433139	418875	262348	218776	103600	144329	160273	282537	227911
3582	3-hydroxyhippurate	Xenobiotics	Benzoate Metabolism	39600	LC/MS Neg	100002122	1687	194.046	1637-75-8	450268		HMDB06116	51220	37292	89456	50549		118842	87916	57333			93046	77578	54459	64348	40808	40018	42667	31391	54409	115786	30729	40518	68107		146171		43732	23440		112382	89960	93849	79116	97095	87709	48305	42975
311	3-hydroxyisobutyrate	Amino Acid	Leucine, Isoleucine and Valine Metabolism	1549	LC/MS Polar	111	1619	103.04	2068-83-9	87	C06001	HMDB00336	924692	1256058	603180	996347	567974	748785	560594	833027	4695947	3015239	1.97811e+06	1348851	1552143	1.89708e+06	3.96381e+06	514492	763033		639824	1109857	819685	1318909	1939519	1343876		421562	564295	638763		640181	795191	672454	437431	595204		720907	1507276
1485	3-hydroxylaurate	Lipid	Fatty Acid, Monohydroxy	32457	LC/MS Neg	100001112	5175	215.165	53941-38-1	94216		HMDB00387	2567714	3882271	4198918	3053037	1956586	3263483	2454284	2855793	10077179	1784333	4.04319e+06	2942682	2954489	3315643	4729883	932796	3044476	1238238	4507235	3410712	2441308	4030359	6442662	4703366	2832884	7474868	4834448	9083278	7360741	3183032	2761600	1.99776e+06	1059171	1539870	2218376	3057698	2478926
1481	3-hydroxyoctanoate	Lipid	Fatty Acid, Monohydroxy	22001	LC/MS Neg	100000773	3446	159.103	88930-08-9	26613		HMDB01954	525358	722420	653624	529594	214371	445974	232835	318644	1653529	250651	1375914	872427	848249	817599	799997		500311	175902	865130	701114	398048	490289	865290	732981	770127	910606	522783	1183715	665691	769528	562803	396512	223223	254002	554417	420348	384402
1441	3-hydroxypalmitoylcarnitine	Lipid	Fatty Acid Metabolism(Acyl Carnitine)	61839	LC/MS Pos Late	100019800	1380	416.337					333948	414180	238184		664978	1509767	2403837	1696344	1630724		264569	104973	165048		566546		809984	307101	1281681		394957	298059	474656			1251128	871406	1639292	1348130		514749	255971		278934	364788	1276316	1134277
158	3-methoxytyrosine	Amino Acid	Tyrosine Metabolism	12017	LC/MS Pos Early	1342	2555	212.092	300-48-1	1670		HMDB01434		264632	97621		119891	149398	199156	180333	478408	292613	152134	127766		156102	178010					182862				30796	188130					114962	96985	79357		38799			124636
306	3-methyl-2-oxobutyrate	Amino Acid	Leucine, Isoleucine and Valine Metabolism	44526	LC/MS Polar	100000936	911	115.04	3715-29-5	49	C00141	HMDB00019	252469		253012	342639	331864	349189	730001	331678	344749	912652	301111			345990	410697						218424	287293				519009	3.22017e+06		395084			345440				267379	444294
286	3-methyl-2-oxovalerate	Amino Acid	Leucine, Isoleucine and Valine Metabolism	15676	LC/MS Neg	100000036	2064.2	129.056	1460-34-0;51829-07-3	47	C00671	HMDB03736		613321	271994	416915	379596	606352	783977	398811	1963626	1175716	458248	379951	399793	384052		318360	321166	188517	121245	198130	329333	316680		282674	504459	553366	3774179	245682	553045							326814	669872
3421	3-methylcytidine	Nucleotide	Pyrimidine Metabolism, Cytidine containing	35132	LC/MS Pos Early	100001466	2176	258.108	21028-20-6	159649			1673905	1631091	1765409	622172	1307222	1428178	2151109	1464500	3080902	1686347	3082160	1943821	1513969	5068580	2142244	855802	2.00656e+06	383775	2202899	2222948	4114185	747738	720408	3.11016e+06	1658829	209980	326168	202917	283409	1759830	1460822	4188434	742452	910679	800109	1.46541e+06	1631247
270	3-methylglutaconate	Amino Acid	Leucine, Isoleucine and Valine Metabolism	57747	LC/MS Polar	100002458	2700	99.0452	5746-90-7	1551553		HMDB00522	420890	291692	235544	323956	397302	1188429	1.02634e+06	703133	707340	640440	1275005	1755197	900469	652625	615544	244196	571838	227967	442102	563192	194382	497540	585548	345205	467998	166773	404552	322621	189272	327517	426390	340228	398139	425060	347208	359290	986273
65	3-methylhistidine	Amino Acid	Histidine Metabolism	15677	LC/MS Pos Early	100000042	2670	170.092	368-16-1	64969	C01152	HMDB00479	6504071	9164708	3690183	3.98217e+06	4961849	8574416	9557793	10115975	36891868	22304692	9633517	6362018	5604241	6714678	11303466	1.87281e+06	3.25249e+06	1593414	5342742	20994872	5189836	6.47751e+06	9100925	5092017	11054363	2.06055e+06	3.50558e+06	2503541	2571451	6573189	5513336	5749874	3.2391e+06	3426786	4797213	5012955	7.4481e+06
914	3-phosphoglycerate	Carbohydrate	Glycolysis, Gluconeogenesis, and Pyruvate Metabolism	1414	LC/MS Neg	132	583	184.986	80731-10-8	724	C00597	HMDB00807	4287754	4387153	4091954	9130223	822416	1025885	1091600	605354	8084763	10183389		1582046	1029282	1420939	3783953	24543348	7.28345e+06	43369628	7.16688e+06	3049030	610590	1001046	717827		1136929	789484		970239	193380	8862239	1524913	3881277	4425836	2540883	5964857	438526	967085
2465	3-sulfo-palmitoyl-galactosylceramide (d18:1/16:0)	Lipid	Ceramides	57765	LC/MS Polar	100015926	716	778.514		9897094													7544539	6514114	6604703	4371171
3408	3-ureidopropionate	Nucleotide	Pyrimidine Metabolism, Uracil containing	3155	LC/MS Pos Early	1053	875	133.061	462-88-4	111	C02642	HMDB00026	407311	3.33424e+06	416318	395821	397915	648327	610556	620507	2930382	1061802	1809925	1583723	1872527	1029141	3.39876e+06	358118	1848340	255513	713655	740374	306810	419418	690602	439032	920503	295716	260486	281751	291246	1096870	1.42097e+06	841270	669890	551111	555824	1071103	2416665
2507	4-cholesten-3-one	Lipid	Sterol	38125	LC/MS Pos Late	100002227	2520	385.346	601-57-0	91477	C00599	HMDB00921	1274778	2522950	1511490	1157467	890034	1122599	1268533	836792	520675	358920	1529074	1401387	1394272	1358730	540440	597824	1109514	815417	1.00853e+06	971252	588744	589978	948651	926828	1058929	391876	494930	578947	675095	1100432	1730947	2088282	1629492	2384555	1664149	653029	1229612
3622	4-ethylphenylsulfate	Xenobiotics	Benzoate Metabolism	36099	LC/MS Neg	100001756	3580	201.023	123-07-9		C13637		110541	107546	912832	202289	288503	101959	1.03023e+06	1574801	6265127	2940703	1230230	1048164	1.04726e+06	5386985	4936149		615082	168422	106752	27406			30756	62197	54816	25065			24582	25125	35221		19524	36657	35832	114460	3815115
411	4-guanidinobutanoate	Amino Acid	Guanidino and Acetamido Metabolism	15681	LC/MS Pos Early	100000096	2320	146.092	463-003;463-00-3	500	C01035	HMDB03464	3096486	45352880	1817592	1546302	2741369	3941604	4394080	4641279	16062948	6954605	11012048	8234899	8303367	5930306	18103736	1557654	2451744	1053928	3382150	2928778	6451146	4686062	7243244	7844967	2098027	2386434	2156400	3135483	2901016	1930871	6125114	4846588	2561588	2467109	3915148	3503717	8134837
431	4-hydroxy-nonenal-glutathione	Amino Acid	Glutathione Metabolism	48504	LC/MS Neg	100006240	3387.5	462.192	99927-70-5				93221	173687	76599	117384	25128	55659		29855								339574	214636	242012	206224		140194	120886	124599	148565	55752	112298	114089	96587	131871	55173	45294	78005	124945	93115	68641	27971	38768
1463	4-hydroxybutyrate (GHB)	Lipid	Fatty Acid, Monohydroxy	34585	LC/MS Polar	100001507	1765	103.04	502-85-2	10413	C00989	HMDB00710	3708912	2459230	2211734	1935537	1071917	1437010	587744	1120032	5638218	2924979	2715346	1011160	1678087	1866597	3315882	1748092	3949925	809324	2233559	9268946	827121	373293	1946456	863839	5992304		624804	885067	1104047	7160924	1319854	1641164	1435721	746522	3661406	1963321	2837852
46	4-hydroxyglutamate	Amino Acid	Glutamate Metabolism	40499	LC/MS Pos Early	100002544	1141	164.055	2485-33-8	439902	C03079	HMDB01344		402375		173930	1846685	2190157	1094197	1415761	1102370	760884	957757	862231	799916	1020513	348473	220222	655012	373054	865301		579230	523275	777565	618296		1326707	1084287	1.44874e+06	1167418		286016	298642	372206	330873	449614	2068795	2301064
138	4-hydroxyphenylpyruvate	Amino Acid	Tyrosine Metabolism	1669	LC/MS Neg	1141	1690	179.035	156-39-8	979	C01179	HMDB00707	68863	406606	53920	81899	115371	126450	88298	97573	87660		92965				114339	158470	178923	62493	161836	105790		103558	76084		69068		59060			70053		53689	70332	88221	79455		137614
83	4-imidazoleacetate	Amino Acid	Histidine Metabolism	32349	LC/MS Pos Early	100001207	2055	127.05	645-65-8	96215	C02835	HMDB02024	918215	5709515	676961	649828	974201	1142001	1141258	1285898	5.04154e+06	4555698	1933219	1636277	1375864	2261082	4.03836e+06	743811	1047295	791646	948485	1591041	753061	598643	1199035	1.56262e+06	1119204	708536	1056545	749768	915165	767399	2262083	970522	662488	839954	576406	2.61834e+06	2148998
252	4-methyl-2-oxopentanoate	Amino Acid	Leucine, Isoleucine and Valine Metabolism	22116	LC/MS Neg	100000551	2170	129.056	816-66-0	70	C00233	HMDB00695	206856	511221	340860	248099	261424	418955	455447	221484	284908	615614	278563	286012		167473	366637	469881	223815	264575	286471	234402	288508	445110	257183	463225	353851	509717	3385064	293668	376468	164773		214379	152020			298913	481378
3612	4-methylcatechol sulfate	Xenobiotics	Benzoate Metabolism	46146	LC/MS Neg	100004111	2665	203.002					86705	105456	107214	92253	56649	197831	125717	117469	91631	74777	167526	133725	95883	106685	86255	38187	49994	30475	88635	159943	36589	67922	109839	63254	178380	26748	69674	50920	59769	132914	131612	148446	81767	127773	126196	138004	204010
3441	5,6-dihydrothymine	Nucleotide	Pyrimidine Metabolism, Thymine containing	1418	LC/MS Neg	158	1637.8	127.051	696-04-8	93556	C00906	HMDB00079				70091				146506				86485				33129	273786		142103	83986			115086	117845						117027	166814	197082	119724	159045			158354
3401	5,6-dihydrouracil	Nucleotide	Pyrimidine Metabolism, Uracil containing	1559	LC/MS Neg	1125	1120	113.036	504-07-4	649	C00429	HMDB00076	281058	415366	314786	232857	113696	219290	160403	235644	2640896	1107310	199509	142417	127739		1.83153e+06	143829	872816		350344	1840517	197598		719261	317643	786372					1.88316e+06	698384	772994	234939	355337		352992	410219
98	5-(galactosylhydroxy)-L-lysine	Amino Acid	Lysine Metabolism	43582	LC/MS Pos Early	100002462	2755	325.161	32448-36-5				2115896	1578325	1753405	1.98654e+06	5436077	7970251	5167447	7.03257e+06	11442802	7997125	1337063	1248027	1187998	766275	11302320	5596744	6537644	737262	2032550	1800563	517565	1129356	2827936	1308701	1517451	486221	508932	570973	345430	1501460	4843096	5491107	2965083	2382100	2466004	9386391	10725933
112	5-aminovalerate	Amino Acid	Lysine Metabolism	18319	LC/MS Pos Early	100000454	2220	118.086	660-88-8	138	C00431	HMDB03355	37800000	39057240	24493814	25459078	99563464	115678664	134363280	138219984	53877024	51407180	100416472	80094200	72533784	110569552	52940420	14590912	15752868	13163037	23905750	36317704	96906608	110254168	109201832	119733696	23664912	15896368	30655416	17675120	28422000	17975908	47146088	34825800	18998148	35579088	28194068	112284112	154665520
1144	5-dodecenoate (12:1n7)	Lipid	Medium Chain Fatty Acid	33968	LC/MS Neg	100001232	5224	197.155	2430-94-6	5312378		HMDB00529	617240	698599	921169	598708	5852226	8751579	6945039	6367700	483011		1679886	1210112	1156247	716772	197153		719622		939730	604789	372693	1813360	1397607	652205	310425	936892	322270	1114004	153250	445951	245326	662472	762471	256394	1451122	7074495	11598894
97	5-hydroxylysine	Amino Acid	Lysine Metabolism	15685	LC/MS Pos Early	100000054	2790	163.108	13204-98-3	1029	C16741	HMDB00450	1016676	1.87435e+06	653132	505908	540169	695436	564825	500916	837370	736448	165646				988547	945965	663639	138572	317624	365786	261292	444689	542263	465866	670588						1330028	2418082	972018	1209523	1451363	424174	531951
3422	5-methylcytidine	Nucleotide	Pyrimidine Metabolism, Cytidine containing	22119	LC/MS Pos Early	100000763	2227	258.108	2140-61-6	92918		HMDB00982	5047080	3645115	6699059	8390254	7755441	6857288	9595771	9371216	7345760	4.00185e+06	35192608	18296924	16862876	22855902	3115222	648437	980157	218824	1217946	9940017	10695644	2383793	4100116	8123623	6766839	2338682	3271924	2636532	3269544	7138231	3.71081e+06	1.96543e+06	2407482	1.92826e+06	1658032	9797196	11834201
3518	5-methyltetrahydrofolate (5MeTHF)	Cofactors and Vitamins	Folate Metabolism	18330	LC/MS Neg	1244	1820	458.179	68703-91-3;68792-52-9	146	C00440	HMDB01396	546910	532420	575100	409347	1343534	2757537	2551510	2877786	561059	179301	846297	484761	513999	273246	631420	664387	2320174	765121	2632676	2590624	175240	350715	1176240	512240	2190598	786106	600344	1120215	426777	2335109	513620	702535	382344	405372	381433	3306704	3993305
402	5-methylthioadenosine (MTA)	Amino Acid	Polyamine Metabolism	1419	LC/MS Pos Early	212	2752	298.097	2457-80-9	439176	C00170	HMDB01173	124231448	120526560	126713952	145912432	106309160	141837504	120628000	126733248	178227392	118430632	222217120	170882048	148619712	207441040	142216720	18130972	24904980	14493668	25649140	112607664	49073924	52953388	72828184	60710584	49106696	27741122	31995666	29625188	41369156	60019800	89323552	87534760	60913364	68359920	70757176	111676208	162566256
3394	5-methyluridine (ribothymidine)	Nucleotide	Pyrimidine Metabolism, Uracil containing	35136	LC/MS Neg	100001446	1778.1	257.078	1463-10-1	445408		HMDB00884	377176	442840	444584	305653	1051269	1140097	667681	783647	1146740	513504	2459413	1524840	1158319	2.03567e+06	984557	695327	1577214	379406	1931940	269146	969892	240630	139214	1046540	75704	231073	55124	85910	152032	204451	732717	747864	353081	453762	323185	939867	950817
423	5-oxoproline	Amino Acid	Glutathione Metabolism	1494	LC/MS Neg	1021	738.5	128.035	98-79-3	7405	C01879	HMDB00267	328926048	515082944	285852576	279550400	459512416	672569344	718046912	761180672	1388849536	819656832	875401344	583503744	571935744	722479552	861968768	161146720	283877600	139621408	362010720	397016384	304247328	231413840	471138880	384779040	262338640	194106224	307587552	225717008	309980224	272054656	292954528	237173728	133190024	189214432	183053936	582608768	949453824
927	5-phosphoribosyl diphosphate (PRPP)	Carbohydrate	Pentose Phosphate Pathway	36840	LC/MS Neg	166	570	308.978	108321-05-7	7339	C00119	HMDB00280	381324	444077	221696	72768	292613	147424	204198	109425	814267	877612					928090	1191503	1216543	1090488	813236	165881	233888	357666	59727	102907	393030	329790	99996	278397	79398	874778	1092111	1365761	1090382	450032	1.78964e+06		116800
1342	6-aminocaproate	Lipid	Fatty Acid, Amino	20715	LC/MS Pos Early	100000860	2448	132.102	60-32-2	564	C02378	HMDB01901
109	6-oxopiperidine-2-carboxylate	Amino Acid	Lysine Metabolism	43231	LC/MS Neg	100004499	965	142.051	34622-39-4	3014237		HMDB61705	565899	1455367	421483	341731	210105	181102	221048	278017	804508	709308	361895	233137	140373	323457	932276		425028		306391	1244394	289708	406371	786059	674809	539753	223856	215010	279470	394082	662912	327179	329184		204362	380561	170032	347342
923	6-phosphogluconate	Carbohydrate	Pentose Phosphate Pathway	15442	LC/MS Neg	100000341	583.9	275.017	921-62-0;53411-70-4	91493	C00345	HMDB01316	7.81383e+06	8740819	6885734	8167829	350123	255141	298383	236912	7.96429e+06	3494920					3542341	9868359	8471004	6260828	4307335	810066	1435317	1094890	608446	329017	278216	903065	278028	700632	368909	1881952	20190564	25747408	17607740	25784616	21723336	264816	283114
2486	7-dehydrocholesterol	Lipid	Sterol	1099	LC/MS Pos Late	264	2467	367.336	434-16-2	439423	C01164	HMDB00032	1070068	1162094	2008233	1684110	428264	1117397		688315	7143265	4997849					2158611	403726	333640	677815	606657	10649105	8535260	10888484	15417816	20876728	15476126	1.02491e+06	1673782	1465398	4320181	4371584	624012	352129	645778	579953	653032		80130
2527	7-hydroxycholesterol (alpha or beta)	Lipid	Sterol	47890	LC/MS Pos Late	100005999	1930	367.336		107722		HMDB06119	2147519	6442672	2138698	2452477	3203059	5652986	3957034	3758069	1078191	1335227	3.57927e+06	3272139	3236385	1.84559e+06	1206073	2024789	1606911	1224756	1725161	2427150	1.04684e+06	860206	1097883	1336754	2726196	427478	662087	702950	1091485	1455385	1673321	4087630	2923814	2312504	1534002	4046727	5695513
3359	7-methylguanine	Nucleotide	Purine Metabolism, Guanine containing	35114	LC/MS Pos Early	100001456	2175	166.072	578-76-7	11361	C02242	HMDB00897	10952978	14285567	12433153	5201414	7143147	6921174	7.77909e+06	8820957	1624459	718590	25990076	13880901	12720683	24906164	1041888	4214611	9096556	1401022	8688644	5100121	14458594	3594406	3048446	24908814	3342114	2873961	1609678	3380922	1.87218e+06	4085251	13117195	23833196	7.89725e+06	6.40991e+06	6937460	5597089	7258001
1123	acetyl CoA	Lipid	Fatty Acid Metabolism	43840	LC/MS Neg	1830	1691	403.556	102029-73-2	444493	C00024	HMDB01206	78879	191099	131927	141444	69099	135974	90995	95993	1617397	679057	377560	361275	267911	292758	707864	97511	113856	99889	199339	192661	80824	117329	110261	76953	116894	64208	317191	96768	230613	164695	100520	50105	93598	150306	153423	48074	198147
1387	acetylcarnitine (C2)	Lipid	Fatty Acid Metabolism(Acyl Carnitine)	32198	LC/MS Pos Early	100000802	2282	204.123	5080-50-2	1	C02571	HMDB00201	181155376	174323632	188219184	153248736	39221612	60211408	57433512	65067764	685305152	259118528	62730048	37494504	39320396	37347044	506115136	94911008	159165520	97606768	198022176	151037808	62522984	48274708	71771624	73359832	148081248	174442112	239462560	191883824	190563088	184492640	297188320	368365664	185066432	148353584	511526144	45383440	88646408
1116	acetylphosphate	Energy	Oxidative Phosphorylation	15488	LC/MS Polar	1211	4013.9	138.98	94249-01-1	186	C00227	HMDB01494	14259139	23272284	22641740	22587488	2956960	7727139	6.85383e+06	8501869	16955472	31299932	5582213	4321828	9119736	7649603	18802508	71473040	56388820	74783584	98548704	8711462	18917432	10107348	3430001	10480913	5571483	5732230	5110479	5.64291e+06	7979369	58444044	72185392	58540984	20526570	66534832	65973420	9105471	6572167
1095	aconitate [cis or trans]	Energy	TCA Cycle	46173	LC/MS Neg	100001359	580	173.009					210167	1479171	807567	1431731	830997	1328557	1359608	1247785	3715765	5598829	3.79701e+06	3614966	3148320	2298602	3498281	2499998	1645665	6400913	1630801	1224753	560958	1297029	1133059	994670	3100942	3595579	3972138	2725509	3163183	1732034					469055	966177	1838144
3324	adenine	Nucleotide	Purine Metabolism, Adenine containing	554	LC/MS Pos Early	880	2221	136.062	73-24-5	190	C00147	HMDB00034	63847376	135042000	90256552	34617832	232100688	208598512	138810560	172648848	38833608	24878712	170792256	130654528	206424752	89809872	20266852	162607568	122754744	51143436	81274640	57120216	151547296	297240864	326403840	454250304	71924824	163689680	59829208	231141824	145487440	12430927	108816152	149622304	152718880	122445824	84707704	153408560	136848528
3323	adenosine	Nucleotide	Purine Metabolism, Adenine containing	555	LC/MS Pos Early	798	2169	268.104	58-61-7	60961	C00212	HMDB00050	354870752	377768544	361977664	464850752	432030592	618807936	453342208	513609568	2810386688	1689736960	420501600	484746880	433527360	276657280	1362398592	513600992	532642336	343483808	529762848	424007840	406633664	549671104	698076800	643073856	582698176	249398432	275890720	281240000	271223200	461265440	406089024	301934656	342013920	383151104	294018112	499361824	570124608
3318	adenosine 2'-monophosphate (2'-AMP)	Nucleotide	Purine Metabolism, Adenine containing	36815	LC/MS Neg	100001694	1497.7	346.056	130-49-4	94136	C00946	HMDB11617	1082091	379326	863772	1509002	1.81197e+06	1.88909e+06	1.76117e+06	1.72727e+06			3335477	2358203	2786993	1254924			503767	400863	598304	794732	1.9748e+06	2725959	2302376	3334555	1015802	506499		668036		407576	656874	168511	1734343	715730	602125	1.46698e+06	1911298
3319	adenosine 3',5'-cyclic monophosphate (cAMP)	Nucleotide	Purine Metabolism, Adenine containing	2831	LC/MS Neg	207	1952.2	328.045	60-92-4	6076	C00575	HMDB00058	2167297	4348351	3745624	4756954	341582	554452	414043	526955	664136	311805	583484	412956	394263	440187	462713	99988	265003	134575	362071	2777259	862285	666166	1016485	882097	1723045	255001	250165	295144	323561	1.57792e+06	1925092	1113882	1314044	1048827	2157208	348231	818962
3321	adenosine 3',5'-diphosphate	Nucleotide	Purine Metabolism, Adenine containing	15691	LC/MS Neg	1214	575	426.022	75431-54-8	159296	C00054	HMDB00061	195492	101643	159439	412226	84062	437817	99873	110926					85027				118348	282898	239995	909582			280065		1254815	151309		253247		509873	233354		498922	358487	140638	45312	45576
3317	adenosine 3'-monophosphate (3'-AMP)	Nucleotide	Purine Metabolism, Adenine containing	35142	LC/MS Neg	100001449	1245	346.056	84-21-9	41211	C01367	HMDB03540	653818	359755	526791	1303407	3982687	3792521	5.07732e+06	3997771	162323	173797	7959033	5275272	6947403	1744845	258441	176033	489345	603986	714954	1966816	3929808	4639016	6236578	5489251	2460039	1266737	304834	1703930	375586	745497	701729	154199	1.9981e+06	964103	698658	3289151	5535073
3315	adenosine 5'-diphosphate (ADP)	Nucleotide	Purine Metabolism, Adenine containing	3108	LC/MS Neg	208	680	426.022	20398-34-9	6022	C00008	HMDB01341	3465928	9894448	10317360	15400987	5136203	13260339	5277899	9536734	3017477	10088010	1620904	4255907	4.08266e+06		5447584	9413179	10314842	16696144	20591316	18334520	3310480	7.11243e+06	12409311	4056479	17327196	25724884	20851928	24590604	17728092	18290500	18408616	3582492	6483677	12291403	10050945	5982624	8259403
3473	adenosine 5'-diphosphoribose (ADP-ribose)	Cofactors and Vitamins	Nicotinate and Nicotinamide Metabolism	558	LC/MS Pos Early	215	553	560.079	68414-18-6	192	C00301	HMDB01178	1105186	818631	662070	946071	239308	246327	293435		1067460	184227	445269	237343	214116	313214	321327	1572269	1458516	1137912	2163960	404585	881619	476511	426821	402021	132468	341394	156298	326556	457059	752185	918184	692453	640236	717612	919212	201564	611407
3316	adenosine 5'-monophosphate (AMP)	Nucleotide	Purine Metabolism, Adenine containing	32342	LC/MS Pos Early	209	1013	348.07	149022-20-8	6083	C00020	HMDB00045	95771736	73301856	87907728	164022992	347990432	569684736	449527424	439973024	21187644	111952456	328474528	147403248	281633760	34313436	87974440	41107400	108072672	81250536	200861344	686392512	72183928	195213248	1054567232	259919920	828226752	481305056	718582080	634312832	723860544	162573248	165519056	26988340	139854624	133344336	96968656	483597600	1001258816
3322	adenylosuccinate	Nucleotide	Purine Metabolism, Adenine containing	18360	LC/MS Neg	1303	560	230.53	19046-78-7	195	C03794	HMDB00536	415082	539021	405665	707284	931304	2464206	1.91857e+06	2315053		351010	1053500	602627	955834		471822	63193	963420	342275	1653844	2914656	304090	1249883	10693882	1627370	2955321	3744507	6189472	6728195	7.7532e+06	540237	699546	336851	483272	466972	235742	2831473	10612758
1282	adipate (C6-DC)	Lipid	Fatty Acid, Dicarboxylate	21134	LC/MS Polar	100000863	3000	145.051	124-04-9	196	C06104	HMDB00448	11907175	11464153	6670390	5452279	5146970	4.11246e+06	5559292	8191831	7.5672e+06	2310331	33158738	4731569	19436608	18252036	5385787	6202753	8586867	3839079	6850287	8595399	5221057	3059707	7171205	8806702	6436674	4852648	6400296	4.01236e+06	2692265	5982010	8580969	18684738	14271072	5821297	12337776	8310765	15275081
1203	adrenate (22:4n6)	Lipid	Polyunsaturated Fatty Acid (n3 and n6)	32980	LC/MS Neg	100001193	5678	331.264	2091-25-0	5497181	C16527	HMDB02226	347473856	746551680	868016768	1994722560	339043872	607044288	671681344	1170431360	367390592	410622528	265201712	264957280	235534640	263742368	153562064	534201536	1643675264	1416099072	1584633728	929238400	1600663680	482618880	1489107840	1160951168	567592128	533606752	1405277696	569218944	850364864	378420576	1013693888	1300864512	974309824	1380682496	771509056	531560704	1941082112
1422	adrenoylcarnitine (C22:4)*	Lipid	Fatty Acid Metabolism(Acyl Carnitine)	57528	LC/MS Pos Late	100015850	1415	476.373					1523544	463257	678457	359108	747720	1660760	2103386	1588724	1568765	1461967	214293	79711	105070	164065	1405510	528656	1894789	720981	2593282	506563	1854882	381327	752370	599628	124580	578016	1055254	894131	1809733	209614	813470	772968	332894	276365	619137	677527	3593690
28	alanine	Amino Acid	Alanine and Aspartate Metabolism	1126	LC/MS Pos Early	811	1700	90.055	56-41-7	5950	C00041	HMDB00161	685615936	1081082112	540137280	564149888	367280512	517459360	493633856	568869504	1216935296	786797568	722272064	585899520	593604288	873639808	942730432	377526624	669877248	289929344	668392768	609280448	698217408	805290112	1174092160	1011433088	532568224	589298752	738282560	657500544	775749440	500456480	752764544	636520960	482976512	488159616	495072128	551646912	795194112
464	alanylleucine	Peptide	Dipeptide	37093	LC/MS Pos Early	100001890	3055	203.139	1638-60-4	259583		HMDB28691	868405	511966	434406	367323		132818			352237	364132					593712	146862	408721	69731	306645	331655			309982	92307	189996					481458	648776	991643	531252	633410	771007	98657
3311	allantoic acid	Nucleotide	Purine Metabolism, (Hypo)Xanthine/Inosine containing	33434	LC/MS Polar	218	2960	175.047	99-16-1	203	C00499	HMDB01209				247629	150022	327548		508638	599272	232061	308601	97213		319446	487105									200033	369814					149468	269863		269868		217576	320916	1072692
3310	allantoin	Nucleotide	Purine Metabolism, (Hypo)Xanthine/Inosine containing	1107	LC/MS Polar	1002	1672	157.037	97-59-6	204	C02350	HMDB00462	23259280	16896572	16986968	20952828	22773010	30453980	28058680	31706926	49042820	22605340	49066980	25954090	24329828	27865550	31557460	12369257	19518944	8.06373e+06	17301256	40092912	16900896	16515550	23017662	24577168	25729084	13330684	22357740	14063782	17676352	19652024	24085076	24790028	22619972	15407327	21183336	28914176	55356384
287	alpha-hydroxyisovalerate	Amino Acid	Leucine, Isoleucine and Valine Metabolism	46537	LC/MS Polar	100001300	1052	117.056	600-37-3	99823		HMDB00407	988373	5708887	697870	712900	380781	800003	904461	942395	1841555	1083754	913940	1.02946e+06	532756	675808	1147936	260136	470909	319597	465874	504766	503659	437474	522285	488765	626337	218794	297363	246474	247178	701936	638711	480646	459539	555316	1040753	684066	900523
1099	alpha-ketoglutarate	Energy	TCA Cycle	528	LC/MS Polar	93	2700	145.014	305-72-6;328-50-7;22202-68-2	51	C00026	HMDB00208	50848912	58811896	39697408	36726712	53293712	43035056	42202196	44428008	65517588	80998832	79610616	17359560	43294612	62050496	62782564	109394632	153832976	33895640	61848304	70712592	96891760	4178200	49093428	76833120	36333292	81548328	248645408	51700432	58917552	34281732	49488656	59439272	56746676	20878216	46536156	45463940	102971920
3498	alpha-tocopherol	Cofactors and Vitamins	Tocopherol Metabolism	1561	LC/MS Pos Late	1105	2522	430.378	59-02-9;10191-41-0	14985	C02477	HMDB01893	29910898	7.75643e+06	42847936	19472452	8836246	27328906	53034088	29371252	22337076	37929832	2154287	3.42102e+06	3328518	5803409	10799468	25040978	57921024	30012934	68694560	25204828	33788444	63677544	32678930	19230412	11881884	6.51355e+06	12020889	11283518	15987916	48798744	37236844	8630199	10425785	8550114	25846360	50149528	9050063
220	anthranilate	Amino Acid	Tryptophan Metabolism	57746	LC/MS Pos Early	1258	2606	120.044	118-92-3	227	C00108	HMDB01123	6.4804e+06	4168616	5079199	3.40659e+06													277038					765184	1591139	872876							513033	780572	796973	152016	151454		244114
957	arabitol/xylitol	Carbohydrate	Pentose Metabolism	48885	LC/MS Polar	100006430	1932.4	151.061		6912	C01904		4737592	4881272	3544895	3595519	6534490	9242283	7029919	8644990	11492236	5492433	11618135	6824555	6385481	8.02767e+06	6759257	3596221	9798225	2366823	10954436	7707604	7879727	5092574	8190372	7558720	4958039	2658805	4342669	2891980	4189397	6274918	7827371	15800029	4490405	4147198	6396307	7649817	12521826
959	arabonate/xylonate	Carbohydrate	Pentose Metabolism	48255	LC/MS Polar	100006115	2700	165.04					727321	14635076	894321	1361297	1315300	7753430	5930137	3831338	4398319	5577598	3824614	6335449	5961112	6833258	5811093	846849	1562858	1208106	2639102	1564161	3360104	3.2881e+06	3048476	2216407	3494925	530472	1197871	1679323	977244	1046628	4203696	1401278	3263199	2324683	2760586	6690671	5088321
1170	arachidate (20:0)	Lipid	Long Chain Fatty Acid	1118	LC/MS Neg	893	6240	311.296	506-30-9	10467	C06425	HMDB02212	34319804	98482520	96496880	106018096	33818216	41493804	39498896	70009424	53789568	45733900	94139824	83538112	92050616	41863592	55610796	30819964	41638788	38808312	55621656	67852056	53684444	55630972	58675172	52408132	59700960	45607792	62991604	46398112	42468808	58486896	63153704	102245464	60411616	89774760	88742160	33369106	129446808
1202	arachidonate (20:4n6)	Lipid	Polyunsaturated Fatty Acid (n3 and n6)	1110	LC/MS Neg	229	5535	303.233	506-32-1	444899	C00219	HMDB01043	614228352	741404800	871042112	2631403008	1033647680	1549609472	1797473024	3782337792	134891728	93617016	230128816	222220080	239394112	217677648	28386568	1025394688	2290271232	1243615616	2136560256	1163426944	1863553536	569606720	2346599680	1773030016	495894304	377324896	1075664256	530450336	714419072	675842240	1701493504	2193172224	1261297792	2869027584	749317440	1372194304	5079146496
1134	arachidonoyl CoA	Lipid	Fatty Acid Metabolism	57752	LC/MS Polar	230	2573	525.665	799812-91-2		C02249	HMDB03951	2446901	2681891	2297287	2569783	1005302	1323426	972302	1204664	405941	856699	761152	321805	489884	824284	453681	923372	2.02238e+06	313426	1810595	1.04059e+06	986884	532419	338399	673981	671851	542940	286714	315484	454114	402468	1978742	2.07467e+06	2446513	1.97925e+06	2358556	918894	1075822
1625	arachidonoyl ethanolamide	Lipid	Endocannabinoid	32463	LC/MS Pos Late	1488	1535	348.29	94421-68-8	5281969	C11695	HMDB04080	427436	323988	301677	322254	91590	150255	170288	188749		95515	125355	77152	61486		107561		126510		106652				63306		125232					61009	173216	161181	150274	172254	171921	276660	327784
1421	arachidonoylcarnitine (C20:4)	Lipid	Fatty Acid Metabolism(Acyl Carnitine)	57518	LC/MS Pos Late	100015837	1353	448.342					7971897	2475382	2233812	1986318	1619504	4344576	6508382	4600469	2202675	2604689	1020645	512310	461623	739803	2566193	2482713	9662646	2174718	10897499	2100291	5127268	1817596	2291195	2988008	532063	976696	1369161	1238893	1843435	932015	3387894	5780050	1863124	2420672	3386927	1.83716e+06	10539672
1460	arachidonoylcholine	Lipid	Fatty Acid Metabolism (Acyl Choline)	53261	LC/MS Pos Late	100009332	1390	390.337					166384			110656		94842	114319	61037			70012		54347	67765			63991				137256	102838	274622	187512					99859		76525	261425	50274	103789		51113
1420	arachidoylcarnitine (C20)*	Lipid	Fatty Acid Metabolism(Acyl Carnitine)	57513	LC/MS Pos Late	100015833	1512	456.405				HMDB06460	382967	301898	329705	289237	316469	539261	1108175	603568	302499	192199	510283	326756	269147	153998	287897	122739	349279	118532	463392	410425	157765	161438	345088	296837	295366	236905	226920	283624	500766	204851	176627	583159	386630	337600	411172	363860	612171
351	arginine	Amino Acid	Urea cycle; Arginine and Proline Metabolism	1638	LC/MS Pos Early	231	2825	175.119	1119-34-2	232	C00062	HMDB00517	1416007936	1661108992	1178886912	1240777600	874562240	1188397312	1226822144	1149685248	1718483200	1407831680	1232304896	1013865344	953407872	990359232	1528255744	692979072	1023805632	507804448	1005703744	1319295360	738116544	877481920	1407568896	868670976	1246753536	552943744	707561856	632769856	551934080	1250977920	1629171712	1524286976	1201949952	1217618688	1234105856	1115766272	1197492224
352	argininosuccinate	Amino Acid	Urea cycle; Arginine and Proline Metabolism	15497	LC/MS Pos Early	232	2745	291.13	156637-58-0	828	C03406	HMDB00052	6949173	17874176	6676412	5864652	3789226	7960148	8.08267e+06	8521796	22204284	13598864	9303468	6790100	5233480	6660480	17779332	2269004	8661847	1.97851e+06	7782303	7696135	4984638	8.21714e+06	14191772	9810353	7151118	4645137	5963073	6045676	5306537	5986910	7445105	6357085	4.09033e+06	4178242	4217969	8829765	16263100
38	asparagine	Amino Acid	Alanine and Aspartate Metabolism	512	LC/MS Pos Early	917	1225	133.061	70-47-3	6267	C00152	HMDB00168	246983232	379393504	213583680	200699184	166733968	236734512	253322320	217529616	372648832	353834208	366641824	256837824	270757664	297221888	360982112	159449584	321919552	88864744	232974848	300257856	145517248	218005136	370946848	291279680	232987440	112106248	118807928	122611032	129289208	197023696	318302432	403881952	319955840	251291504	244062832	221941168	283621472
34	aspartate	Amino Acid	Alanine and Aspartate Metabolism	443	LC/MS Pos Early	234	1165	134.045	56-84-8	5960	C00049	HMDB00191	1280545408	1843986048	1580574592	1732981888	1014727936	1410964864	1469486336	1452357376	2407627520	1579543808	3780856064	3313017088	2987051520	3284709376	2241312768	1125365760	1519319808	902249216	1807056512	2896360448	1736160640	2130051072	2674992128	2638684928	2466696448	572048320	462780480	684178496	729171264	1456168704	1733829120	1478245760	1026138304	1274690816	909812288	1543865984	2692176384
1295	azelate (C9-DC)	Lipid	Fatty Acid, Dicarboxylate	18362	LC/MS Neg	2029	1276	187.098	123-99-9	2266	C08261	HMDB00784	498484	706377	433043	821832	268627	310388	268129	340919	473016	299027	708042	824254	523145	563226	410516	303886	362361	213591	314623	308199	439068	310214	456955	449054	259812	238115	230216	210749	168104	309966	456704	458109	319292	398739	396567	232739	411526
1177	behenate (22:0)*	Lipid	Long Chain Fatty Acid	12125	LC/MS Neg	314	6745	339.327	112-85-6	8215	C08281	HMDB00944	15225448	44389692	45567048	51931736	16726875	19576544	20907620	56277036	33814624	15984844	32328576	29486260	30659000	19922760	24883918	9374649	13133158	10779478	20235016	32452992	22507434	14067922	18672184	16669833	21477266	14726395	29367052	14358809	19004804	20813762	28615002	44626992	26122500	34078264	36055176	21418314	122331288
2350	behenoyl dihydrosphingomyelin (d18:0/22:0)*	Lipid	Sphingolipid Metabolism	57331	LC/MS Pos Late	100009026	3150	789.684				HMDB12091	21394832	12690604	20409776	16557617	51529452	70693056	50532540	45350056	7295853	7.38312e+06	12964346	7556527	6866316	12375108	4654445	4227042	9414557	5783751	13422113	11187254	5574055	5205012	8678191	18716036	7.83789e+06	5205899	11142542	5160880	12371171	2935274	10235369	20529072	29846640	12064292	18448674	46069612	53843272
2353	behenoyl sphingomyelin (d18:1/22:0)*	Lipid	Sphingolipid Metabolism	48492	LC/MS Pos Late	100006294	3083	787.669				HMDB12103	623465152	411473600	474168704	340971968	994524736	1796295296	1488022528	1638484480	206994320	173711264	251897552	253753376	236682096	329734336	139598400	140995424	271065664	120089336	394889888	380613568	278640832	275496256	400075904	536121760	167454784	151630464	218991008	198579216	272583200	160777456	422263904	453488000	399045504	492452928	369000736	1260407680	2197350656
1423	behenoylcarnitine (C22)*	Lipid	Fatty Acid Metabolism(Acyl Carnitine)	57514	LC/MS Pos Late	100015832	1561	484.436					161437		157305	128927	170941	302538	1046970	312603	117432		346957	215464	237827		130578		170021	86382	231545	293137		117532	87509	132930	286010	178568	133847	176973	478736	143978		233822	192333	139389	205142	144729	128666
3589	benzoate	Xenobiotics	Benzoate Metabolism	15778	LC/MS Neg	100000008	1750	121.029	65-85-0	243	C00180	HMDB01870	1164859	1498030	846877	1297474	1162009	1.25182e+06	1368229	1516755	1236032	1251471	1431964	1211648	1346339	1306452	1327898	546195	4878704	820432	1327698	1495833	1557184	1056060	2895983	1467673	1.03952e+06	1070058	1089477	840040	6754541	1206367	1250878	971429	936380	1397224	1121831	1084358	1767970
3409	beta-alanine	Nucleotide	Pyrimidine Metabolism, Uracil containing	55	LC/MS Pos Early	244	1905	90.055	56-41-7;107-95-9	239	C00099	HMDB00056	72871088	68378336	40034560	35468680	160770112	169610912	210695248	161960592	179468880	125762048	180478864	161383824	157531968	115310736	160773696	34300724	72761432	28606642	67456496	37388320	91423696	98788160	110121312	103429144	28055596	40480032	37595508	44019800	34067132	29312430	98970120	112962480	66148504	59883916	96065376	156388528	246708336
52	beta-citrylglutamate	Amino Acid	Glutamate Metabolism	54923	LC/MS Neg	100003271	530	320.062	73590-26-8	72715786	C20775		93566368	123398688	112921280	116650424	79378688	92619312	96426760	100553240	131913632	92992184	446406048	423689024	344925152	293652896	114554496	27899664	50582504	36358416	72365176	43309952	108983568	126158664	161042752	127932152	55394204	31253858	40179736	35900664	41430108	44430040	67962640	63469248	54164184	59275680	68013320	85007968	133092864
3825	beta-guanidinopropanoate	Xenobiotics	Food Component/Plant	35101	LC/MS Pos Early	100001411	2145	132.077	353-09-3	67701	C03065	HMDB13222	2677938	5541975	1068988	964364	5.7429e+06	10367650	7485260	8960600	7024203	7.98917e+06	9315005	8797037	3284107	12942097	13959752	668647	1716306		1529598		3807479	6869467	7831244	8723226	1723287	4156777	1486505	5203942	6254066		5557116	2881918	2417083	1772914	4873618	12738453	18919830
267	beta-hydroxyisovalerate	Amino Acid	Leucine, Isoleucine and Valine Metabolism	12129	LC/MS Polar	1442	1149.8	117.056	625-08-1	69362		HMDB00754	2819949	4286753	2629735	3077311	1059338	1802202	1413899	1522995	8578944	4200683	16471416	12748352	11835210	12875518	12048646	1347866	1836248	1341304	2149169	1696294	3591462	7132972	10932786	7082065	2130924	1317711	2156463	1678303	1191923	2043169	2168456	1900607	1102537	1894838	1324493	1.56222e+06	1890375
6	betaine	Amino Acid	Glycine, Serine and Threonine Metabolism	3141	LC/MS Pos Early	799	1064	118.086	107-43-7	247	C00719	HMDB00043	216114816	1227385216	162791808	184043088	184046416	256490064	277580832	282575808	612813056	323962432	546111424	403367424	413684192	369061536	436064704	121886392	178401760	117480088	181296960	287001376	479908640	484416832	721094208	660017600	269247392	446362624	477365504	491070688	769220544	210790864	248160464	218167344	144211536	161991856	171307104	235431392	351614272
1360	butyrylcarnitine (C4)	Lipid	Fatty Acid Metabolism (also BCAA Metabolism)	32412	LC/MS Pos Early	100001054	2860	232.154	25576-40-3	439829	C02862	HMDB02013	4913961	9332314	3081270	1938398	58283696	45201216	51348352	77749768	55511300	31529464	11139406	11822020	11308700	8529853	39008920	8652431	38627824	11374576	40014352	18078674	16175512	21175012	10810821	9269828	18905478	17908732	10655346	18388390	12001593	18668304	31868508	32362918	5572761	8218908	15956611	110509584	111169384
209	C-glycosyltryptophan	Amino Acid	Tryptophan Metabolism	48782	LC/MS Pos Early	100006379	2700	367.15	180509-18-6	10981970			953105	1.03584e+06	779714	999228	871701	1173799	652791	859477	13686111	7199522	841086	588509	598903	511078	16459086	2448415	4028220	905623	2638560	3054203	1663824	2467496	4814839	4316055	2240953	705447	1105329	699341	563869	3810922	1123675	1461960	785965	881154	878855	1222273	3334342
2510	campesterol	Lipid	Sterol	33997	LC/MS Pos Late	100001269	2873	383.367	474-62-4	173183	C01789	HMDB02869	89583		242972					117238							146090				241637						125723		540620	128884	426881		159079	149796					228172
1136	caproate (6:0)	Lipid	Medium Chain Fatty Acid	32489	LC/MS Neg	926	2713.7	115.076	142-62-1	8892	C01585	HMDB00535	476511		697970	619847		380024	473085			259717	419511		386414			541015			387375		404915		269893	461765		401001	312637		415989	477394		371717	349977		581692		632793
1138	caprylate (8:0)	Lipid	Medium Chain Fatty Acid	32492	LC/MS Neg	932	4362	143.108	124-07-2	379	C06423	HMDB00482	10595062	8301575	9946273	9408645	8268856	8090006	6848364	8369761	10022914	6706204	7700388	6.3492e+06	5917693	6323840	6290482		8647911	9537419	11137158	8535188	5132528	8391769	10406312	8579704	4911023	7207506	6672516	7.77159e+06	6.20313e+06	8165506	9792304	9621258	10723590	10367497	9451499	8633706	9165391
54	carboxyethyl-GABA	Amino Acid	Glutamate Metabolism	40007	LC/MS Pos Early	100003260	2085	176.092	4386-03-02	2572		HMDB02201	316930	470240	177864	488331	318090	430364	442385	411760	465114	570481	433426	351556	406218	397812	614821	342582	554432	472612	409672	446013	301696	279327	302225	348411	357834	167378		184268	132377			300946		275105	440757	415559	514927
1444	carnitine	Lipid	Carnitine Metabolism	15500	LC/MS Pos Early	100000007	1978	162.112	461-05-2	10917	C00318	HMDB00062	55940160	66641620	39328848	51868980	88599640	86321672	112032696	103423504	220331472	117136376	148711424	113465816	106149720	73067384	262328288	43416992	50682504	42541432	62411096	67702312	168990400	172194288	223488480	215115408	53296100	64070012	56042780	63860172	64563176	51745012	62971516	47057356	52380048	59970644	75904328	161987888	226069296
75	carnosine	Amino Acid	Histidine Metabolism	1768	LC/MS Pos Early	249	2942	227.114	305-84-0	439224	C00386	HMDB00033	8.36591e+06	9844313	8.17004e+06	8156859	7488366	11129404	11272429	11447855	18858860	12198154	7552076	5347704	4965526	4409168	15332777	3070363	5778899	2567355	6370132	9537492	3351459	4253067	7381332	5954112	7800570	4053040	5574543	4935037	4539092	6305921	11219326	12568285	7010475	9078749	8404361	9783452	14899565
3607	catechol sulfate	Xenobiotics	Benzoate Metabolism	35320	LC/MS Neg	100001605	1906	188.986	4918-96-1	3083879		HMDB59724		94385	116171	80490	36620	212364	127659	133925	79711	73164	162177	150458	113296	114930	92032				69671	136798		75350	100456	31158	156814			39294	38282	138293	136156	109903	51126	139127	99604	104204	215832
2440	ceramide (d16:1/24:1, d18:1/22:1)*	Lipid	Ceramides	57437	LC/MS Pos Late	100015727	3850	620.598					6372055	7185741	6541281	7036204	7020240	11896903	16646198	11955426	17825364	12447739	12697164	9797252	8652223	12933264	20985996	5137673	12429635	5.26583e+06	13806124	23635128	6915484	6253152	7.53706e+06	8792813	17653824	4619307	3880588	5.50678e+06	5744207	13334541	9295111	10464575	6226557	8668548	6647179	8516293	11305257
2441	ceramide (d18:1/14:0, d16:1/16:0)*	Lipid	Ceramides	57432	LC/MS Pos Late	100015735	2477	510.488					8632123	11323060	10452790	9852509	5175820	10673938	9725654	10785582	18275084	11123083	12042493	15153565	13466748	17245972	16809358	2929212	9078801	3985471	8483456	13062901	4026728	4425756	6488006	5861492	11988836	3708435	3787680	4913493	4600932	10403700	9694029	9491367	6735512	11957122	7915234	8198530	9927735
2442	ceramide (d18:1/17:0, d17:1/18:0)*	Lipid	Ceramides	57434	LC/MS Pos Late	100015737	3055	552.535					4066584	5387455	4642402	5353582	3380251	5577489	6313888	4976530	9409563	4725688	13728268	11405231	9923502	10887880	10043489	3273887	8917339	3916601	9035442	10882748	2577668	2454470	3541295	3956532	7835612	2547210	2704925	3120156	3.96716e+06	6.19166e+06	3354011	5353118	3778171	3725940	3450927	4194943	3974238
2444	ceramide (d18:2/24:1, d18:1/24:2)*	Lipid	Ceramides	57443	LC/MS Pos Late	100015744	3858	646.613					23997518	27214264	25061944	22345916	29775622	49859336	71283264	44962844	75510968	53014824	37315960	26524052	25367176	28483488	80714256	22653486	44216332	21160618	50968160	53497628	22317808	21010508	24125236	25666332	38188068	16612843	18472044	20175518	24002770	33742208	31314064	42739356	27137292	30264236	23432522	46626576	48323580
1436	cerotoylcarnitine (C26)*	Lipid	Fatty Acid Metabolism(Acyl Carnitine)	57516	LC/MS Pos Late	100015835	1649	540.499				HMDB06347	229871	174924	449958	362487	218761	111740	381309	198904			270929	164024	133996				205541		168796	316132				131097	135008				66328	133755	149352	434658	238234		240867	300676	523408
2484	cholesterol	Lipid	Sterol	63	LC/MS Pos Late	266	2707	369.352	57-88-5	11025495	C00187	HMDB00067	741197696	930217088	990421952	761734016	786246080	1153785984	1041922816	956958720	926770880	707382016	1049639104	817955648	882168000	721565440	877409536	377838880	730958784	336792832	874265216	973240320	554745088	538759424	891120576	807835392	817406656	427483712	440449152	548107264	630233664	631116480	858887040	837881984	684957056	653012608	852213184	1131933440	1464579328
1679	choline	Lipid	Phospholipid Metabolism	15506	LC/MS Pos Early	1256	1961	104.107	67-48-1	305	C00114	HMDB00097	2868285440	2844970240	2687280896	2569294848	1663802880	2111003648	2095073408	2265913088	2730091776	2208626688	2522496000	2348606720	2187465216	2732317696	1982791680	1416911360	1657804544	1138611328	1934547712	2235491072	2820984320	2885122816	3182204672	3124359680	2126690048	2202895360	2568942080	2403118848	2896639744	1937499904	2960502784	3516030208	2692792064	2808054784	2655439872	1496904320	1660264960
1680	choline phosphate	Lipid	Phospholipid Metabolism	34396	LC/MS Pos Early	267	700	184.073	72556-74-2	1014	C00588	HMDB01565	78251928	47135348	54109032	88406760	1800476416	2015275008	1636685184	2173198336	118698984	38193336	2055555200	1745825536	1583323776	1348368512	269348128	830045056	627295104	501171072	611394112	1550859392	363763232	686580992	233947328	663963392	1455006080	96294168	123493888	91032312	693509184	1116984320	357233664	377061184	160323808	203130144	240323696	1678144256	2373308160
1093	citrate	Energy	TCA Cycle	1564	LC/MS Neg	1124	582	191.02	77-92-9	311	C00158	HMDB00094	6664230	12829847	7178452	12217804	15606497	23430966	21581756	19237518	39376188	55019372	36582024	36340356	31560832	27364164	40598984	15253764	13769959	33723804	15449027	10229113	13128820	22048342	23025692	20241720	36280204	37184920	48359008	35632740	38644288	12994545	10619635	5591202	4148701	8705906	6264942	16817658	25985910
359	citrulline	Amino Acid	Urea cycle; Arginine and Proline Metabolism	2132	LC/MS Pos Early	391	1520	176.103	372-75-8	9750	C00327	HMDB00904	26323440	41562272	26110544	30381160	48358020	56769388	76927592	60746316	69799288	78233728	97242392	73205768	65139512	88470680	57552452	15603750	17624572	18587756	26039428	26813394	46157676	33915324	35446048	32149166	30649528	20200648	37162420	19487120	31351778	16163454	30271012	23661182	38852536	28330042	25853740	41015888	59874496
3484	coenzyme A	Cofactors and Vitamins	Pantothenate and CoA Metabolism	46322	LC/MS Neg	270	1448	382.55	85-61-0;18439-24-2	317	C00010	HMDB01423	1951389	2632145	2506062	3507370	5388407	6022739	6455841	7650951	12569425	5193809	11714242	11181350	10577317	8977864	4474035	1670244	1826549	3015342	2332691	3217981	7384213	8001437	14998154	9882169	7367527	2726516	5174407	4174755	6626606	2437047	1964512	1967794	1992566	2947951	1029005	6862749	8695718
386	creatine	Amino Acid	Creatine Metabolism	27718	LC/MS Pos Early	1221	1947	132.077	57-00-1	586	C00300	HMDB00064	3465544448	2959058176	1980622976	1931463552	4440163840	5016916480	4662232064	5233122304	6590689792	5117139456	5307358720	4733177344	4561530368	4226922496	5938692096	2044192640	2178380544	1494229504	3114299648	2916280320	4115182080	4364260352	4956301312	5331757568	2188309248	3462212096	3527470080	3721593088	3262597632	2142806144	2879057920	2065321856	1544504704	1473765632	2581851904	5358664704	6804527616
388	creatine phosphate	Amino Acid	Creatine Metabolism	33951	LC/MS Polar	100000112	3831	210.029	922-32-7	587	C02305	HMDB01511	13825038	22368396	21360236	15200205	11951078	15648081	36782824	12264815	106985128	126550112	9435418	12733745	11120847	10943434	147390496	525704	211748	539434	586687	164102	55731536	4313766	1386228	2117317	255646	458953	901112	1196913	915233	485650	27655384	7042854	4578461	7985162	26659808	55912960	83531368
387	creatinine	Amino Acid	Creatine Metabolism	513	LC/MS Pos Early	275	2055	114.066	60-27-5	588	C00791	HMDB00562	155612528	132119984	122100752	122521808	133137360	182981328	187498208	196003776	375780864	232360944	212400064	157564000	149570560	162429248	287840992	77205920	91374696	51782712	110030800	133821168	204213520	124117432	163246112	215981056	113522112	123635368	131367768	119123712	117381136	106802648	160957824	128874128	101067224	93989160	132471160	221001216	309583328
330	cystathionine	Amino Acid	Methionine, Cysteine, SAM and Taurine Metabolism	15705	LC/MS Pos Early	310	2270	223.075	535-34-2	439258	C02291	HMDB00099	5133631	10520747	13507321	12633538	82052712	111076616	109801968	122561040	276089600	171308832	53284864	42364332	37206656	43886312	183232432	16927000	24478600	14633249	39434020	23106156	43471056	44994200	51318764	52216288	17908278	19032730	20854192	23065866	21781002	12405922	14257030	11295671	9337105	11132291	6271044	144429232	203156288
332	cysteine	Amino Acid	Methionine, Cysteine, SAM and Taurine Metabolism	1868	LC/MS Pos Early	800	1488	122.027	52-90-4;56-89-3	5862	C00097	HMDB00574	869022976	649067200	1002744576	974070592	1512973568	1860022784	1858113920	1994853760	2346076416	959003840	1889621632	1360640640	1259051904	1502208896	1487855488	26498336	59357928	27607858	64740096	808278336	211617712	210240976	493662464	333975744	755950656	281420064	202024304	335684800	335100160	193284896	797024448	777386112	385583488	654752256	493439904	1577412736	1813901952
342	cysteine sulfinic acid	Amino Acid	Methionine, Cysteine, SAM and Taurine Metabolism	37443	LC/MS Pos Early	100002113	597	154.017	207121-48-0	109	C00606	HMDB00996	190065	456453	327594	306652	175715	242058	211015	344914	914475	611841	620306	364742	381300	490774	649269	372625	5147556	3096861	3489519	429248	1543335	886142	5101781	2752318	957099	341996	1778001	514412	1997479	432788	946248	361142	219575	146257	286000	291947	185846
417	cysteine-glutathione disulfide	Amino Acid	Glutathione Metabolism	35159	LC/MS Pos Early	100001437	2465	427.095	13081-14-6	4247235		HMDB00656	6171444	7073859	7494976	6518630	11821037	15869694	18307944	16944886	24609432	11129152	19433548	13611979	11934607	15823973	16289481					6921842	1386356	1219352	3266335	2226316	4920260	1603986	629263	1985515	1332265	1353752	7580683	9226779	4107954	6396197	4204466	13469203	22185344
420	cysteinylglycine	Amino Acid	Glutathione Metabolism	35637	LC/MS Pos Early	278	2132	179.048	19246-18-5	439498	C01419	HMDB00078	63978192	47649592	58017412	74157200	58076524	78438176	77480936	87939504	44995508	28326774	46490880	40922508	30993120	48688692	30024880	14100233	27156184	12024522	22302916	28877642	55206528	28003024	48464760	67493536	23002860	50068664	73498232	43523672	58689768	12363696	39880068	37985060	30323178	35571464	23976286	60533128	85654312
338	cystine	Amino Acid	Methionine, Cysteine, SAM and Taurine Metabolism	56	LC/MS Polar	279	3424	239.017	56-89-3	67678	C00491	HMDB00192	3480787	2909811	2161282	8580580	25052402	31452306	18465938	56230404	129206856	18056080	48605956	29930136	18724744	23353696	27243736					9758084				217294	4211306	518609	194468	492416	92766		2774062	7180150	3215448	7.98624e+06	1.98402e+06	31598314	39557568
3419	cytidine	Nucleotide	Pyrimidine Metabolism, Cytidine containing	514	LC/MS Pos Early	827	2124	244.093	65-46-3	6175	C00475	HMDB00089	66618444	73269216	61358532	105571104	84805560	39591296	109801440	63853664	199393904	71547576	383673984	293527232	258474800	424207168	17179306	10508909	11981249	3814215	9214470	19895272	228761376	88941720	121506064	149616480	17264070	41228280	60355908	52401300	73337248	11655941	34202856	68685624	43484060	34950068	23831282	103276184	126856968
1681	cytidine 5'-diphosphocholine	Lipid	Phospholipid Metabolism	34418	LC/MS Pos Early	1220	725	489.115	33818-15-4	13804	C00307	HMDB01413	55094616	59674296	61376152	58654436	71293696	100390448	94328616	88955616	86666328	58544684	126564368	102951968	99092616	98016424	85822672	60504532	98278376	46492564	120439680	149526400	75451032	73682384	85101760	106374152	139832784	55693368	78851152	65469804	102167584	117121376	82520640	96080944	51429280	56049436	70170104	86106720	110142712
3415	cytidine 5'-monophosphate (5'-CMP)	Nucleotide	Pyrimidine Metabolism, Cytidine containing	2372	LC/MS Pos Early	282	835	324.059	63-37-6	6131	C00055	HMDB00095	44142676	44845932	44499048	45855848	51739788	44496140	67315728	51818544	31450280	31182500	152803568	85052728	99673024	41920772	24271944	15713687	28405040	12400542	28738372	34139052	43581792	48332784	81118920	74553104	34776188	38881968	50405920	54647480	49848304	22310116	29526808	27945566	32737420	26028116	32122470	51876900	92654368
1052	cytidine 5'-monophospho-N-acetylneuraminic acid	Carbohydrate	Nucleotide Sugar	36831	LC/MS Polar	1223	3900	613.14	3063-71-6	448209	C00128	HMDB01176	11519013	24150140	21938116	18504376	4050055	14538969	13300612	13765798	6.41572e+06	9512297	5901556	11085918	9430206	8481446	7.05917e+06	4483871	5016519	6361692	12517747	2662618	7391848	15846636	13371753	9586734	10461866	1831144	5692088	11252380	13663150	9085052	10307114	3947380	5448773	10765496	13024550	5363302	8395942
3414	cytidine diphosphate	Nucleotide	Pyrimidine Metabolism, Cytidine containing	2841	LC/MS Neg	280	580	402.011	34393-59-4	6132	C00112	HMDB01546	735912	1.53667e+06	1199556	1764855	769518	374762	497729	387587	255260	1636154	756582	1769337	1237680	682427	191876	575687	603621	948087	537678	208306	877235	804877	493325	584431	469866	3271301	1458247	2302911	880861	137043	1082523	238413	992145	515989	620760	272961	355891
3413	cytidine triphosphate	Nucleotide	Pyrimidine Metabolism, Cytidine containing	2844	LC/MS Neg	281	575	481.977	36051-68-0	6176	C00063	HMDB00082	443432	1228573	813439	1017885	150638	52629			235279	1061773		184020	92956	213020	139568	1132541	603299	1.32747e+06	427958	80638	239726	205657		43618	46274	1243702	305417	474292	126211	119198	579411	266117	560718	216932	624953
1686	cytidine-5'-diphosphoethanolamine	Lipid	Phospholipid Metabolism	34410	LC/MS Polar	100001407	4210	445.053	72842-05-8	123727	C00570	HMDB01564	19078752	24985824	18762184	17727656	11884923	22680076	25763400	25887152	32472330	27280356	22829948	25974304	21939216	23366752	21320178	6985261	14931075	9723827	17054294	18495590	20710760	20513222	17954670	21038064	17997952	12248944	16162679	16919826	20487332	17408446	17229226	15671644	8422818	19116256	18104626	12302038	11924538
3420	cytosine	Nucleotide	Pyrimidine Metabolism, Cytidine containing	573	LC/MS Pos Early	881	2060	112.051	71-30-7	597	C00380	HMDB00630	147663	545530	216707	199407			108941		200637							205300	372865	171631	268146	192036				98277	144471	187409		109580	124136	286594		145984	86442	233270	282092
1395	decanoylcarnitine (C10)	Lipid	Fatty Acid Metabolism(Acyl Carnitine)	33941	LC/MS Pos Late	100001251	1130	316.248	1492-27-9	10245190		HMDB00651	89743		77171		71982	180641	287773	77630	152254						178208								64203			103141		132204		53582	57098				383394	107210	160297
1443	deoxycarnitine	Lipid	Carnitine Metabolism	36747	LC/MS Pos Early	100001662	2052	146.118	6249-56-5	134	C01181	HMDB01161	73655400	67006664	43788736	42201176	42136780	58917640	69365648	74037728	152086624	79352608	217009120	153780224	139314928	131012600	123520168	26263308	55171316	20587672	53142408	59822452	98240624	96230488	153921952	134630464	36559080	51875616	57189904	58646364	78873728	39424608	58859928	55435476	34391984	34537584	60921440	65211324	103132552
2256	diacylglycerol (14:0/18:1, 16:0/16:1) [2]*	Lipid	Diacylglycerol	54954	LC/MS Pos Late	100010935	3183	584.525					2567457	1671124	1115207	877683	1680344	2167567	2404917	2239037	2877833	920330	4334646	2004660	2106805	3022387	1915041	899698	5504632	681946	5237771	2139998	2135240	1722509	3333256	2939685	815703	882103	468965	1091896	484198	1945200	1.98893e+06	2533964	2465256	1.0228e+06	2987786	2222831	4450399
2257	diacylglycerol (16:1/18:2 [2], 16:0/18:3 [1])*	Lipid	Diacylglycerol	54966	LC/MS Pos Late	100010940	2733	608.525					2876084	2288890	1706315	1145665	2253650	3602565	3981793	5175100	257151		2123511	975650	1240587	1300876		416361	4717539	742264	6.01422e+06	1157300	997518	1077144	1557626	1397811		434516				1363498	1203449	1518531	2070284	1293418	2.77231e+06	1827929	5364533
3347	diadenosine triphosphate	Nucleotide	Purine Metabolism, Adenine containing	47397	LC/MS Neg	100002712	1213.7	755.075	56432-02-1		C06197	HMDB01155	26203			50880	74585	442340	122084	105273	850244	783780	370839	214512	286809	98595	740514		40582	61627	127349	531665	1666979	1881787	2102359	1901343	564993	109584	202102	120658	207576	301578						109700	234722
1206	dihomo-linoleate (20:2n6)	Lipid	Polyunsaturated Fatty Acid (n3 and n6)	17805	LC/MS Neg	1231	5730	307.264	2091-39-6	6439848	C16525	HMDB05060	153292032	344758624	405003264	570757376	57637764	109088296	150705328	212498304	190446896	161866080	197527088	190615168	173785216	83716256	189800064	198634976	621237696	282892800	655471744	264400304	325773696	303213664	586297536	477150720	175516400	282942048	320850784	325214752	173944320	186537872	254343280	655833984	372768608	322325184	567540672	124496024	523642624
1201	dihomo-linolenate (20:3n3 or n6)	Lipid	Polyunsaturated Fatty Acid (n3 and n6)	35718	LC/MS Neg	100001739	5596	305.249	17046-59-2	5280581	C03242	HMDB02925	250720112	342352928	431070560	1205616256	123443344	166135968	263861872	569568064	70355176	45338720	66583128	64456236	59225632	44900588	23533044	307171712	977477824	385451040	952745344	415598112	645838144	216431936	846293952	672845056	163718016	160254512	334231424	208096416	265200240	262429248	589970176	781237952	554133568	1206584192	455025216	198667824	682205952
1424	dihomo-linolenoylcarnitine (20:3n3 or 6)*	Lipid	Fatty Acid Metabolism(Acyl Carnitine)	57521	LC/MS Pos Late	100015840	1392	450.358					1937732	543198	671149	572730	1054770	2586710	4504523	2667485	821453	762846	216359	95228	103860	97022	1090295	993524	2.79853e+06	742027	3574002	584219	1328474	469800	845686	904958	178655	792813	880693	942508	1335377	287021	762475	1104004	487242	693835	1081422	909680	6116859
1425	dihomo-linoleoylcarnitine (C20:2)*	Lipid	Fatty Acid Metabolism(Acyl Carnitine)	57520	LC/MS Pos Late	100015839	1436	452.373					512775	184717	337739	101450	356841	878880	1423004	810809	1228202	371174	184346	64309			1591313	213105	1124431	203802	1465969	300252	399610	264319	430675	361952	74475	1117310	645042	1539461	1041779	236344	152823	243898	93419	85402	448779	535700	2619867
3376	dihydroorotate	Nucleotide	Pyrimidine Metabolism, Orotate containing	601	LC/MS Polar	923	1910	157.025	155-54-4	648	C00337	HMDB03349	69391	295228			718613	469144	546715	590197						103835		5625408	1741179	3954839	1905593	351210					162101					284953		141710	257740	171913	90576	291775	1025585
909	dihydroxyacetone phosphate (DHAP)	Carbohydrate	Glycolysis, Gluconeogenesis, and Pyruvate Metabolism	15522	LC/MS Pos Early	309	539	171.005	102783-56-2	668	C00111	HMDB01473	5686116	4456779	4047492	5667793	2343353	1692260	2355489	2286303	8726429	6911605	1418611	847057	1131610	816367	5041599	71701016	43942576	59728564	61622172	3268403	1761340	1422403	1459659	1150721	1352324	1409788	1966233	1137917	1645984	26888568	3648202	3402762	4616706	2866479	6690142	1206585	1513302
4622	dimethyl sulfoxide (DMSO)	Xenobiotics	Chemical	48404	LC/MS Pos Early	100001549	817	79.0212	67-68-5	679	C11143	HMDB02151	778322	699115	899067	903901	640331	1188176	798415	807756	2216723	1788457	1109507	638604	759282	1602406	1254013	816546	939811	650425	3579143	1203061	689468	1077572	1367488	770107	2474851	591287	599885	773538	926320	606510	645508	984705	424403	631413	838702	793248	908770
365	dimethylarginine (SDMA + ADMA)	Amino Acid	Urea cycle; Arginine and Proline Metabolism	36808	LC/MS Pos Early	100001810	2850	203.15	102783-24-4	123831	C03626	HMDB01539	63217852	52348204	73860568	57700488	39807472	60715264	61347896	62656788	160445888	153151632	126387592	67139336	70140592	77206760	156660752	48171552	160143312	18194704	70315552	76155000	52703988	91604840	197995088	137456928	66229188	18247578	28001336	22182618	21833672	68061816	144467664	207765376	150077280	114344960	116972288	58493492	71390280
5	dimethylglycine	Amino Acid	Glycine, Serine and Threonine Metabolism	5086	LC/MS Pos Early	806	1104	104.071	1118-68-9	673	C01026	HMDB00092	2854249	2706756	2461927	3223961	2828463	4536483	4191735	4243943	5839837	3843631	5884680	4421997	4335950	4021777	4748305	1664831	2.07149e+06	1376747	2771675	3195493	2542823	3257985	3441543	3080298	3504247	1811683	2302711	1786998	1794004	2825365	3169253	3.28939e+06	2459131	2772989	3074361	4.13732e+06	5362282
1205	docosadienoate (22:2n6)	Lipid	Polyunsaturated Fatty Acid (n3 and n6)	32415	LC/MS Neg	100001182	6034	335.296	7370-49-2	5282807	C16533	HMDB61714	18957354	55201040	67475120	69999232	9858101	13319033	14538110	31709982	57478876	30539622	37372056	29705804	30788564	17705664	54883636	16312255	58466372	20879048	68708464	41930228	40450320	39401228	63883012	53172628	27269016	51038728	72717808	54753112	25962172	34424892	31767804	71225936	34096632	30868384	66045760	16510983	88960352
1192	docosahexaenoate (DHA; 22:6n3)	Lipid	Polyunsaturated Fatty Acid (n3 and n6)	44675	LC/MS Neg	100000665	5525	327.233	6217-54-5	445580	C06429	HMDB02183	339862496	1054206016	809929792	1682248576	258052032	443167552	507352800	1322737536	317120960	250888880	307660736	319961056	272871744	444337248	81447464	347486784	1070247872	388752608	1242633600	715699072	1315305600	448248768	1502404352	1383324928	308254304	462402112	1418386560	650280256	646741568	550922368	1144216192	1210316416	612700480	1354724480	597054528	526169920	2075208320
1431	docosahexaenoylcarnitine (C22:6)*	Lipid	Fatty Acid Metabolism(Acyl Carnitine)	57523	LC/MS Pos Late	100015845	1349	472.342					1866839	636982	563298	266515	132951	411762	579206	489319	1430074	1324354	321519	147802	124747	342391	1930088	437938	1.98402e+06	256581	2395623	297911	715535	281765	367282	541104	63281	317984	570616	419472	450316	216859	920084	1137087	230669	243997	992806	223130	1235561
1459	docosahexaenoylcholine	Lipid	Fatty Acid Metabolism (Acyl Choline)	53263	LC/MS Pos Late	100009333	1378	414.337					819332	589080	950699	1096855	890468	1195229	776745	775445	798729	912035	549276	352199	349892	535032	480302	595093	809055	645502	695327	1117206	738506	452966	754712	838907	1096627	407923	470515	491980	1012721	523248	643350	820817	707603	859318	619518	887554	1076707
1191	docosapentaenoate (n3 DPA; 22:5n3)	Lipid	Polyunsaturated Fatty Acid (n3 and n6)	32504	LC/MS Neg	100001181	5571	329.249	2234-74-4	6441454	C16513	HMDB06528	548053184	1282764928	1067953984	2912619776	284544416	429486976	547103488	1473499648	421411008	324180768	309638784	313683488	265483200	395267648	122887048	519190016	1822697472	757491328	1907998464	1271521536	1977653632	488900480	2124825472	1711024512	553696640	538487040	1832508032	722056000	982225024	883213120	1675340416	1744820864	1027089728	2305371392	888863104	403348128	2267414016
1204	docosapentaenoate (n6 DPA; 22:5n6)	Lipid	Polyunsaturated Fatty Acid (n3 and n6)	37478	LC/MS Neg	100001580	5624.5	329.249	25182-74-5	6441454	C16513	HMDB01976					41741152	63178392	79711280	191796432																												110448272	483279072
1430	docosapentaenoylcarnitine (C22:5n3)*	Lipid	Fatty Acid Metabolism(Acyl Carnitine)	57529	LC/MS Pos Late	100015851	1387	474.358					2459213	995127	822961	549349	590922	2301400	2382218	1.59935e+06	1.56627e+06	1610758	376087	151382	137099	285947	2410431	558258	2585485	506509	3219323	675482	1128101	344213	576689	741067	192046	495488	1056899	764808	998585	322635	1019604	1620100	378968	450877	1182923	549684	3882951
1193	docosatrienoate (22:3n3)	Lipid	Polyunsaturated Fatty Acid (n3 and n6)	32417	LC/MS Neg	100001195	5823	333.28	59708-86-0	5312556	C16534	HMDB02823	18809376	55252252	60496956	84644144	22101964	44485356	46578280	76944416	20112946	28651326	21463868	17693240	17567344	12454895	14871666	22848900	45405492	46917400	62397792	53358296	68466960	30545754	69624128	52301600	52483320	28377306	49121992	36366528	31974452	39117312	61807688	106068480	58807876	62276856	85534880	43286692	139590448
1209	docosatrienoate (22:3n6)*	Lipid	Polyunsaturated Fatty Acid (n3 and n6)	57467	LC/MS Neg	100015762	5850	333.28					19011704	40498460	63439708	106004640	28381040	41306776	47588848	79850752	25675440	39828348	34366932	33815460	26397348	18011956	18549096	40620344	92566120	60097068	81772112	43257236	76769816	33343604	90867232	76716336	41771608	43593908	115451816	44165852	51436248	23911594	42779320	85243000	57184276	49927168	45288212	54372404	185320480
1429	docosatrienoylcarnitine (C22:3)*	Lipid	Fatty Acid Metabolism(Acyl Carnitine)	57527	LC/MS Pos Late	100015849	1460	478.389										120774	223710	156737	115842	81933					98288		82538		139423	65255	106310		120428			81447	73395	73285	151211			48286				66764	409651
2433	eicosanoylsphingosine (d20:1)*	Lipid	Sphingolipid Metabolism	57597	LC/MS Pos Late	100015870	1443	328.321					479851	412356	405372	344924	213113	264825	236698	180950	72570		365683	260760	233110	167022	90728	88156	326646	99969	346458	1171465	213977	257182	384007	317143	612995	106566	60519	101872		484043	213297	512201	393959	325887	316184	255891	381719
1190	eicosapentaenoate (EPA; 20:5n3)	Lipid	Polyunsaturated Fatty Acid (n3 and n6)	18467	LC/MS Neg	2050	5450	301.217	10-2005-9;10417-94-4	446284	C06428	HMDB01999	110248432	144604416	143631328	495173792	243804000	356578816	479360800	1059608128	15714990	11365240	26293922	22897110	28011694	28470816	3.97663e+06	173804848	503610592	191097264	494513472	344167232	327911872	74629688	459107424	278401184	97046832	41739360	173350016	69318264	89814304	182551776	424984800	525729088	267260864	726260416	150928400	282037600	1633121024
1173	eicosenoate (20:1)	Lipid	Long Chain Fatty Acid	33587	LC/MS Neg	100001335	5950	309.28		5282768	C16526	HMDB02231	778622272	1718898432	2029058432	2070534016	76491096	111889568	163993280	247338224	2835736320	1982591232	1277123840	1246208896	949919296	680385664	2524169984	681475392	2070594304	1157354752	2342919424	1450465152	1843801216	1383559296	2698308096	2235967232	1349560576	2164569600	3410552832	2288849152	1284109568	1308103680	1701414272	2805874688	1286871680	1400870144	2084496256	111399088	522067232
1426	eicosenoylcarnitine (C20:1)*	Lipid	Fatty Acid Metabolism(Acyl Carnitine)	57519	LC/MS Pos Late	100015838	1484	454.389					1834744	1255740	1576557	689137	365308	864886	1454418	916185	13239028	3631067	1498278	930536	989070	470750	12742149	726282	4609957	1094397	5432468	2063493	1634500	1116051	2766017	1540090	1568257	9523506	7076451	10098109	10710278	2053586	1129942	1800770	563653	900839	1.98168e+06	597251	1298632
3878	ergothioneine	Xenobiotics	Food Component/Plant	37459	LC/MS Pos Early	100002154	850	230.096	58511-63-0	3032311	C05570	HMDB03045	3339354	4166613	4915580	3440348	216012	1.16199e+06	1266912	1414510	3555400	2323344	4345259	4588089	4020875	2739714	4572023	897490	6.3611e+06	1738739	5461751	6.00426e+06	2629656	3851695	5576147	4150182	6581098	2134949	2922795	5375217	4738578	5116260	7039748	4.62888e+06	1120176	3549737	5483490	1022921	939837
1178	erucate (22:1n9)	Lipid	Long Chain Fatty Acid	1552	LC/MS Neg	1087	6355.6	337.311	112-86-7	5281116	C08316	HMDB02068	101968528	375451872	441116736	477076288	13510757	19813684	19339172	43195304	802065984	399140416	191688176	162889936	166210480	132191256	537741120	85188240	291145408	143737968	366113376	328407104	380809024	262340048	545950656	418341408	291704384	459941728	858116224	518808512	374124544	292816864	329326080	440816672	171661248	264708448	368748736	17329424	100736224
1427	erucoylcarnitine (C22:1)*	Lipid	Fatty Acid Metabolism(Acyl Carnitine)	57525	LC/MS Pos Late	100015841	1535	482.42					307118	240693	364385	268088	60069	161021	349586	184317	1384370	321172	478063	261668	274848	158735	1044263	92660	677966	194989	900699	447441	488380	365675	1150484	1068208	454234	1200481	989241	1357306	2532331	344387	259324	428753	142219	251303	328249	90409	123430
3880	erythritol	Xenobiotics	Food Component/Plant	20699	LC/MS Polar	100000846	1491	167.056	149-32-6	222285	C00503	HMDB02994	3306408	2153539	1436956	2150747	3273226	5492129	5309534	5685062	6.23887e+06	2743643	8690233	6372040	5489620	7286293	3194476	2086965	4085133	1450661	3.79805e+06	4931858	3898910	3967587	5189874	5364266	3276053	2727393	4317739	3572625	5660081	2707618	4255541	3516250	3192382	2646015	3005018	6456624	10904717
1086	erythronate*	Carbohydrate	Aminosugar Metabolism	42420	LC/MS Polar	100001320	2186	135.03	88759-55-1	2781043		HMDB00613	175213248	242762224	126207920	121304216	163387424	252341568	199985424	245968384	1051453568	578948480	703488768	487862560	503836288	582926592	800862784	124226248	241054048	108757720	226445952	223888496	314104256	223253696	265465120	310392192	174723488	141670768	136492816	176905024	143464256	136115200	278570720	257823904	168598352	155599280	235174704	228865392	468437920
296	ethylmalonate	Amino Acid	Leucine, Isoleucine and Valine Metabolism	15765	LC/MS Polar	2054	2785	131.035	601-75-2	11756		HMDB00622	926796	993454	548313	659735	6043407	6181969	4.1732e+06	6632696	12320514	8475261	14309532	8170501	8321898	12677882	7349839	2744969	6321325	1234667	4648511	2438924	3582779	2141955	5243772	3815540	2291436	761823	758778	924217	653878	1728907	3412715	3502090	1324744	1797523	1046586	10304132	21305846
3477	flavin adenine dinucleotide (FAD)	Cofactors and Vitamins	Riboflavin Metabolism	2134	LC/MS Neg	327	2425	784.15	146-14-5;84366-81-4	643975	C00016	HMDB01248	3098069	3425899	3595897	3297382	2961546	4130197	3252034	3132852	4290963	3127374	4261588	3.65881e+06	3358514	3044926	3037344	1634809	2515639	1718224	2545728	3250622	2810810	3337705	3.98591e+06	3729317	3256450	3766510	4575813	4644180	4965352	2366111	3140006	3425584	3207651	3495584	2930258	3186333	4.11488e+06
3478	flavin mononucleotide (FMN)	Cofactors and Vitamins	Riboflavin Metabolism	15797	LC/MS Neg	100000251	2390	455.097	130-40-5	710	C00061	HMDB01520	332935	421415	366400	232243	200996	296821	214410	198069	224810	98595	358063	245379	227884	239810	126063	180879	230177	88335	168735	203878	354316	327329	318765	449316	174859	114585	104213	120905	95291	136474	421109	794676	307612	397912	441360	173855	261012
73	formiminoglutamate	Amino Acid	Histidine Metabolism	43493	LC/MS Pos Early	100002500	1880	175.071	816-90-0	439233	C00439	HMDB00854	393462	785465	417190	419772	280210	478859	479766	585260	466180	228933	384622	308644	232735	288935	321076	168244	249401	120790	312284	545007	134605	155159	322716	208517	365818	123816	187309	178799	165352	358974	389005	356927	255686	366177	270170	330284	683275
1010	fructose	Carbohydrate	Fructose, Mannose and Galactose Metabolism	48195	LC/MS Polar	878	2065	225.062	57-48-7	5984	C00095	HMDB00660	2149293			603303	975058			1081821	2804491		925975			860379	1178115	3234567	3797230		2187344	3180494	1483674	423640	1395996	1344457		1720564	5288911		1500480	586729	773942	1.9728e+06	1953332		514909	1868793	2131786
907	fructose 1,6-diphosphate/glucose 1,6-diphosphate/myo-inositol diphosphates	Carbohydrate	Glycolysis, Gluconeogenesis, and Pyruvate Metabolism	46896	LC/MS Neg	100002180	551	338.989			C00354		4064855	4.08587e+06	3414164	4494457	1485315	1748627	988379	1.0469e+06	2627062	5012453	527120	932228	722367	369802	2817096	231709888	92336752	123340640	162973360	4574662	612178	1052972	632601	577962	4441548	4273059	2288708	3439882	1825578	67828192	5392750	5503397	6243270	4710857	9634355	738525	632071
1103	fumarate	Energy	TCA Cycle	1643	LC/MS Polar	330	3084	115.004	100-17-8	444972	C00122	HMDB00134	80857312	6435581	56277868	82065480	68791752	6600642	72873224	98009984	204789056	8.00562e+06	105802192	4634316	53185744	81174616	172315744	73160080	136304384	22757482	109846488	82644768	102553808	31668616	145453584	119195712	44226564	91902672	119161808	5870678	89151416	68753456	70944120	59194416	67620912	12040358	41139928	117822848	199573088
1026	galactitol (dulcitol)	Carbohydrate	Fructose, Mannose and Galactose Metabolism	1117	LC/MS Polar	1003	2360	181.072	608-66-2	11850	C01697	HMDB00107
1035	galactonate	Carbohydrate	Fructose, Mannose and Galactose Metabolism	27719	LC/MS Polar	100001026	3085	195.051	299-28-5	128869	C00880	HMDB00565	44780172	11521477	34686348	45565744	118375488	98494400	106645240	204207568	464035296	51474252	73882856	21176480	43478872	46821376	433818976	39477256	61445520	12700570	58685524	37891968	22531124	12557794	45480644	33393436	22203864	16733005	15772336	1786084	20109784	38889552	112716296	121565096	52581040	53746424	97299552	230693360	455500032
1027	galactose 1-phosphate	Carbohydrate	Fructose, Mannose and Galactose Metabolism	15706	LC/MS Polar	100000300	4552	259.022	19046-60-7	123912	C00446	HMDB00645	5397542	5010598	5398565	4715735	427375			165457	2748960	2.0844e+06		490991	539838	332212	1346913		11537902	2635058		8.23993e+06	1499540	1691618	980388	1237186	5642590	25835654	16928932	22653186	16305131	14192795	12879198	5384077	6983698	5827348	7.90064e+06		464282
2158	galactosylglycerol*	Lipid	Glycolipid Metabolism	57345	LC/MS Polar	100003064	2518	299.098	16232-91-0	16048618	C05401	HMDB06790	1689822	2311689	1231144	1506734		189833	36994	107534	17504640	8277529	2216613	2524018	1.40274e+06	1221122	10260318				87294	419172	142392	151457	120811	130137	221428	982203	730149	1.45572e+06	920896	226173	519620	428909	373334	594295	548542	86328	161212
2342	galactosylsphingosine	Lipid	Sphingolipid Metabolism	40083	LC/MS Pos Late	100002498	1350	462.343	2238-90-6	22833541	C01747	HMDB00648	1233115	1139942	1308694	989839	394388	638673	711457	353486	6974647	3947720	1368378	843705	820740	579299	7876636	144026	207702	172781	334044	294556	236692	226636	257492		344730	515332	604486	607533	856546	130404	297526	326602	384533	265574	205519	672151	670453
3867	galacturonate 1-phosphate	Xenobiotics	Food Component/Plant	38588	LC/MS Neg	100002678	580	273.002	103192-54-7	440203	C04037		1346956	1251060	1.02314e+06	1340405	1600713	1.92296e+06	2410355	1976671	5316459	3153381	1149514	1501252	1239321	1483247	3083154	1638720	2607508	2117975	3.6617e+06	8571040	972360	721890	872953	636885	7443730	612485	1084040	605225	951196	12380669	2008860	1559583	924702	939749	1.83229e+06	1589330	1772150
53	gamma-aminobutyrate (GABA)	Amino Acid	Glutamate Metabolism	1416	LC/MS Pos Early	141	2048	104.071	56-12-2	119	C00334	HMDB00112	51537736	86271296	35941008	24260468	58474020	101228080	123410584	136052224	169720432	98781448	174673904	146921424	140906416	189980224	151797696	35602768	39117020	21486558	46206048	30405972	193048976	245032272	256100096	276643200	55107840	68762976	72511928	73109048	58093420	46413312	48770004	21080108	29551740	16533892	34554376	118357736	196795088
48	gamma-carboxyglutamate	Amino Acid	Glutamate Metabolism	38754	LC/MS Pos Early	100002679	903	192.05	56271-99-9	40772		HMDB41900	759195	1242150	930236	713057	1262263	1341681	1071180	1.00066e+06	1205297	1094063	761219	552892	680077	400021	1107708	819595	1.01725e+06	413494	874264	598890	432902	698759	455947	700315	380220	228732	250669	83257	537159	638392	807072	1142303	723074	1117158	1158343	1361996	1290710
443	gamma-glutamyl-alpha-lysine	Peptide	Gamma-glutamyl Amino Acid	55015	LC/MS Pos Early	100010901	2784	276.155		65254			1.09996e+06	888555	788465	745914	708188	910679	1321189	1031330	1914332	716681	1621301	784545	746062	1113055	1160819							192967	343501	216515	285677					297339	832624	898144	454503	471517	718554	1169977	1447645
444	gamma-glutamyl-epsilon-lysine	Peptide	Gamma-glutamyl Amino Acid	33934	LC/MS Pos Early	100001262	2717	276.155	17105-15-6	7015685		HMDB03869	4.74694e+06	5510767	6036172	5058692	2612896	3783732	3772076	3221265	1731434	2586742	7698794	5773348	5019901	4678078	1.7485e+06	2752380	6915032	1359806	3538747	6504358	960541	1321848	1169743	1.51694e+06	6.19786e+06	755118	440725	874567	1194056	4750345	4539157	5907706	3021357	7.35031e+06	3997124	1238274	2168725
436	gamma-glutamylcysteine	Peptide	Gamma-glutamyl Amino Acid	1778	LC/MS Pos Early	1036	2118	251.07	636-58-8	842	C00669	HMDB01049	20568224	19962658	18829742	23943014	36984644	37086640	43448072	43231248	27539230	11638109	46589296	28817854	27448882	29846860	15637440	4670568	9871480	5164345	11610700	21181618	34869328	20663480	23372552	39503824	15340671	17248524	25827544	20794914	37722488	10610722	12641246	8708326	8645857	11076860	9491592	30757742	48343196
437	gamma-glutamylglutamate	Peptide	Gamma-glutamyl Amino Acid	36738	LC/MS Pos Early	331	1775	277.103	1116-22-9	92865	C05282	HMDB11737	18397016	22406008	16043516	26232316	115635456	92196224	94840368	125077456	156613808	81319920	125087240	110498912	117149800	167823184	80140168	16970720	30483288	20029648	28248836	39468624	28911984	18219524	18917748	21257188	28507052	33002822	29091264	33676076	32048048	27068216	32017928	13900932	11468672	22148532	16484906	97943496	214192560
438	gamma-glutamylglutamine	Peptide	Gamma-glutamyl Amino Acid	2730	LC/MS Pos Early	1140	1430	276.119	10148-81-9	150914	C05283	HMDB11738	264674080	252761344	190492928	237325456	462116640	477843840	637461376	580913600	891488960	423270048	907467072	665666368	607664320	746679744	497720032	15071941	16305944	10949165	27800062	194310832	49517840	37927416	107742224	58638472	173661632	45926796	63299520	52914624	41528856	145846672	304118336	215719232	97835408	215431184	183037248	334515744	556145600
439	gamma-glutamylglycine	Peptide	Gamma-glutamyl Amino Acid	33949	LC/MS Pos Early	100001294	1535	205.082	1948-29-4	165527		HMDB11667	5912978	4672606	5530215	5.4589e+06	7629920	8906721	10853197	9911710	32465238	9356252	13332725	8504471	7696269	14195863	19777936								2488498				1107115				6581966	4645002	1824676	3085314	2192601	9612656	15826959
440	gamma-glutamylhistidine	Peptide	Gamma-glutamyl Amino Acid	18245	LC/MS Pos Early	1235	2740	285.119	37460-15-4	7017195			711114	797918	565250	633560	770229	1120054	1452834	1221731	2645997	974728	1264053	768260	662646	1007602	1563427		67032			514157	67248	100583	284214	212647	495820		66339			454386	683624	857787	306335	454008	390957	860508	1299457
441	gamma-glutamylisoleucine*	Peptide	Gamma-glutamyl Amino Acid	34456	LC/MS Pos Early	100001485	2940	261.144		14253342		HMDB11170	5008870	5791588	2906103	3419876	2617321	3594513	5205599	4454195	8981998	4.19288e+06	8593876	5528418	5695852	6990727	5516380	1231835	1927961	949905	2428895	6321839	3019392	2614259	2652922	3220135	4396577	1.9366e+06	2307253	2339563	2421087	3764824	3573513	2949338	1298339	1839429	2184607	3327780	6326900
442	gamma-glutamylleucine	Peptide	Gamma-glutamyl Amino Acid	18369	LC/MS Pos Early	1268	2991	261.144	2566-39-4	151023		HMDB11171	6153320	6038540	3400037	3823247	2741492	4316134	5735957	5035097	9348381	4226320	6781877	4.12006e+06	3834137	6265317	6123750	1192917	1634472	792699	2018422	4994264	2320930	2143800	2357467	2484120	3.78173e+06	1930196	1805047	2245410	1.76504e+06	3430422	4393655	3195798	1728616	2621706	2332490	3.61836e+06	6630744
445	gamma-glutamylmethionine	Peptide	Gamma-glutamyl Amino Acid	44872	LC/MS Pos Early	100001313	2640	279.101	17663-87-5	7009567		HMDB29155	2658278	3455493	2101197	2036351	4097481	4348298	6.34195e+06	5169507	11599440	5107437	6551484	4342604	3799384	5028046	6.75109e+06	109405	219654	43086	342376	1.79188e+06	281101	432941	1172643	731220	1588967	267889	286309	213276	239169	1411817	3325411	2505628	1216008	2060968	1771342	3204424	5280840
446	gamma-glutamylphenylalanine	Peptide	Gamma-glutamyl Amino Acid	33422	LC/MS Pos Early	100000491	2992	295.129	7432-24-8	111299		HMDB00594	1223504	1.99946e+06	1296697	1225339	1225913	1687754	2293598	2217468	3.97387e+06	1791061	3036661	1949723	1816011	3223149	2137949	131383	421280	138070	384757	1721226	882095	708113	839425	890855	1324588	444037	636679	547102	619631	1143168	1265245	938845	471563	693554	544890	1432214	2095761
451	gamma-glutamylserine	Peptide	Gamma-glutamyl Amino Acid	54914	LC/MS Pos Early	100009231	1351	235.092	5875-35-4				2667848	3440387	3104437	2262661	3703688	4125860	5799865	4453159	7686966	2682255	7282571	4314309	4286539	5257217	4381282	691490	1084271	646940	1259476	1740754	953669	1378437	2430660	1544553	1853409	499422	722935	755125	797990	1840400	2480684	2642596	1442534	2607256	2522041	3316378	4969205
447	gamma-glutamylthreonine	Peptide	Gamma-glutamyl Amino Acid	33364	LC/MS Pos Early	100001314	1750	249.108	5652-48-2	76078708		HMDB29159	35199788	15948851	9141870	10975291	3149129	3623085	4272669	7837963	11701838	2618769	6692145	3815798	3457095	10235149	4330002	3.20821e+06	5331857	1828414	4782411	20297774	6075825	2256343	5662536	6150244	5247504	3939624	4123448	5085721	5459309	7737629	11384100	4312369	1.99704e+06	3.37048e+06	2941062	2.56253e+06	7787677
448	gamma-glutamyltryptophan	Peptide	Gamma-glutamyl Amino Acid	33947	LC/MS Pos Early	100001295	2975	334.14	66471-20-3	3989307		HMDB29160	308269	321909	166059	199734	296769	276930	443532	325407	911245	383881	608499	353482	493957	862413	583227		88385			392621	180426		158101		236917		207861		125619		249702	218865				301402	260105
449	gamma-glutamyltyrosine	Peptide	Gamma-glutamyl Amino Acid	2734	LC/MS Neg	1102	1240	309.109	7432-23-7	94340		HMDB11741	228934	292531	210005	222044	263222	371857	459355	446923	873160	361698	643011	452571	416667	782314	522777		58559		61085	281408	169626	129602	162341	166076	201818	67089	112894	59249	116153	193448	215928	212610	60578	129541	123642	266716	373476
450	gamma-glutamylvaline	Peptide	Gamma-glutamyl Amino Acid	43829	LC/MS Pos Early	100001126	2700	247.129	2746-34-1	7015683		HMDB11172	11408914	10875535	4797009	5925711	3367521	4369253	5772919	4925293	10462063	5405854	8691426	5692530	5756310	6401485	7555156	2404306	2.90104e+06	1439459	3590086	10082853	3095291	2.8156e+06	2917243	3074546	6641603	3048757	2668148	3.27987e+06	2545477	5189637	7389166	5660340	3159339	3631644	5200146	4791255	10645846
3806	gluconate	Xenobiotics	Food Component/Plant	587	LC/MS Polar	338	2922	195.051	527-07-1	10690	C00257	HMDB00625	30178950	27736802	16778798	17809586	239183				74894032	6102277	959698		2858128		8657064	54500972	169001200	26292854	80604880	6272227	3271446		10438973	5616456	1955941	4525283	2762606	6568868	4172143	16534749	114938360	193086864	42547640	56479992	59435368		953462
1059	glucosamine-6-phosphate	Carbohydrate	Aminosugar Metabolism	580	LC/MS Polar	290	4521.5	258.038	3616-42-0	439217	C00352	HMDB01254	593443	186239	443387	212250					267361						152223	1082194	708979		234435												3091810	1769483	1908457	3734379	1640588
900	glucose	Carbohydrate	Glycolysis, Gluconeogenesis, and Pyruvate Metabolism	48152	LC/MS Polar	572	2342	225.062	50-99-7	79025	C00031	HMDB00122	3058381	1617602	1.91715e+06	2431914	5301156	4784149	4827980	4960739	15557650	3758280	2203232	1135599	1673436	1952910	6348661	4434291	4224651	1666018	2935724	4575531	4688666	3014196	4607258	4786760	2306510	2759662	4993806	2615327	4033125	2173593	5394980	12411046	3875459	5160942	4142953	4739681	9574409
901	glucose 6-phosphate	Carbohydrate	Glycolysis, Gluconeogenesis, and Pyruvate Metabolism	31260	LC/MS Polar	291	4537	259.022	103192-55-8	5958	C00668	HMDB01401	40416944	43294464	42605952	22276414	1.67275e+06	3454555	1220593	500828	24776460	22597236	397869	1462156	659924	136373	17983676	49228928	32390474	20333524	32440836	7343867	988363	1.07289e+06	2063964	531225	2348502	6283362	1308297	8516519	5737388	17840580	308714880	149370912	85725984	363210496	174365696	646438	1.80311e+06
1063	glucuronate	Carbohydrate	Aminosugar Metabolism	15443	LC/MS Polar	100000257	3233.3	193.035	207300-70-7	444791	C00191	HMDB00127	11841787	14527675	9881295	2.66954e+06	5.45368e+06	9786910	6882262	2836747	46678276	34582688	14237716	1502762	11236907	1493049	18933320	9092071	18926860	1.80752e+06	8471455	27521644	10312409	697239	5012026	995084	21809068	4836957	6186907	6041187	7568350	27443650	19194200	13946919	13485209	1570312	14642701	8580242	9141023
41	glutamate	Amino Acid	Glutamate Metabolism	57	LC/MS Pos Early	561	1500	148.06	56-86-0	611	C00025	HMDB00148	9685585920	10650819584	8153332224	8106397184	10151456768	12365110272	11532973056	12951736320	21535430656	18584537088	16204400640	13891023872	12744899584	14127080448	18147229696	8370740736	10959055872	6676163072	12280924160	12902683648	9077817344	7757794816	10724803584	10967904256	10063714304	7024580096	6143120384	7910684160	7962542592	8325404672	10919983104	10097986560	7171652608	7371334144	7956903424	13130129408	19615498240
49	glutamate, gamma-methyl ester	Amino Acid	Glutamate Metabolism	33487	LC/MS Pos Early	100001103	2170	162.076	1499-55-4;1499-55-4	68662		HMDB61715	138278864	115147952	104425616	147843344	72004128	126377568	93122296	99803632	139075392	138291840	173358960	165536640	122062288	112961312	171010176	36547488	49518364	20449050	52268428	77706680	75620200	122779216	161044240	111051504	56207832	35905496	41901076	36924608	25915664	68006408	115793576	122182456	75302792	74373344	79826264	89547064	112270352
42	glutamine	Amino Acid	Glutamate Metabolism	53	LC/MS Pos Early	563	1291	147.076	56-85-9	5961	C00064	HMDB00641	7890091520	7998999552	5086603776	6030726144	7760503808	11118515200	12302375936	11408996352	14429862912	12969378816	15488664576	12641491968	10998589440	12863319040	9879237632	4597789184	4955459072	3496155392	7679086080	12598556672	9580176384	8466061824	14607668224	10103321600	11327801344	4367691264	7045221888	5166085120	7453100032	8172196352	7395820032	6935556608	2913758208	5046299648	4759432704	7687417856	9208581120
1276	glutarate (C5-DC)	Lipid	Fatty Acid, Dicarboxylate	396	LC/MS Polar	339	2900	131.035	110-94-1	743	C00489	HMDB00661	8715436	1221699	218076	6180629	2179489	3421454	3623044	4.08714e+06	25622242	4772993	4825811	5347907	551952	5743121	19966852	2196839	2717960	2400896	2093212	5320861	3330536	3964343	1541034	4168717	1976815	5729546	4954218	3.90789e+06	225566	1713059	288412	6142501	7356389	1992719	2580472	3390153	4558360
415	glutathione, oxidized (GSSG)	Amino Acid	Glutathione Metabolism	27727	LC/MS Pos Early	448	2667	613.159	103239-24-3	65359	C00127	HMDB03337	17310332	29488628	21887540	18899892	14789558	21992476	15598515	16802240	6317649	11591655	13711524	12783455	11076013	12515213	5838774	13130506	17651748	12810255	19493530	11063938	20947216	16355845	21728872	25096164	10701227	18883172	19199574	20034820	20436668	11490327	14396849	15412083	15565151	16468181	10818371	16041598	23343808
414	glutathione, reduced (GSH)	Amino Acid	Glutathione Metabolism	2127	LC/MS Pos Early	496	2000	308.091	70-18-8	124886	C00051	HMDB00125	2459432960	2663924736	2679924992	2720259072	2105133696	2542416640	1974963456	2101574144	802314496	1289376128	1704921728	1507327360	1263795200	1593119872	663111296	1207318528	1905801600	1529232256	2059995776	1601291392	2853096704	2511876352	2682949632	3040068096	1688267904	2918356736	3424624128	3113194240	3588948992	1006799552	1850891648	1557903872	1654810752	2007988352	1296930560	2193199616	2304822784
920	glycerate	Carbohydrate	Glycolysis, Gluconeogenesis, and Pyruvate Metabolism	1572	LC/MS Polar	1052	2070.4	105.019	600-19-1	752	C00258	HMDB00139	13426185	21013832	12572252	21536918	5972686	17985404	10303384	14258476	19730640	26871012	6201651	6.2391e+06	4130127	6577799	19539660	27253298	15933908	21210678	19493780	28066818	2596434	3.16954e+06	3250731	4189982	23350436	4911425	5132193	6699708	5953629	29278600	11021795	18396812	12397680	11249570	18172400	14838339	11248348
2219	glycerol	Lipid	Glycerolipid Metabolism	15122	LC/MS Neg	1254	758	91.0401	56-81-5	753	C00116	HMDB00131	197408864	1567119104	135915360	143101504	22176892	34539832	24771378	37549024	105953088	56988372	103421096	73875688	69242624	74879360	52055392	40259852	101798624	38044408	94893848	161462720	86987360	58627940	120732992	111088720	104170080	35728144	48414936	45852952	40265776	94970776	145445152	205055296	161515632	114479664	131582304	23881858	31003480
2220	glycerol 3-phosphate	Lipid	Glycerolipid Metabolism	43847	LC/MS Pos Early	100000258	580	173.021	29849-82-9	754	C00093	HMDB00126	85034672	72088736	57480880	63271768	21574874	12456380	46215652	30701356	69275456	13234011	34531260	15078790	19688208	40076860	11828120	15534638	31313340	25094908	25122306	20257732	198630640	70375104	169179392	116441392	13581608	16333278	66326884	26734328	79479128	24631950	178176320	264558112	153224848	153171104	114337536	10045118	21699572
1687	glycerophosphoethanolamine	Lipid	Phospholipid Metabolism	37455	LC/MS Polar	100001620	3075	214.049	33049-08-0	123874	C01233	HMDB00114	803950464	781077312	587327424	717513920	120972520	154100544	153571264	160983952	878327872	669540352	325650208	224952016	240098976	296931136	699651968	70754560	107945008	93771744	124894280	362005600	152616864	95316256	197606896	122117512	311475904	177567280	250834128	209913952	317030784	234591120	555707840	554776384	487589280	565975872	618678272	82529696	131870208
2225	glycerophosphoglycerol	Lipid	Glycerolipid Metabolism	48857	LC/MS Polar	100001619	2430	245.043		439964	C03274		175079952	220594560	143486912	111287776	74751488	121783408	70082640	88993528	46601936	33824824	424180704	258221952	229034272	70926632	25379290	50728912	207863472	30925170	135173552	137095984	78251248	75486408	52048428	46687772	77320152	37309684	18027638	51281600	29718868	90152272	99492960	65276064	80677576	101058024	102066944	92653840	172315856
1689	glycerophosphoinositol*	Lipid	Phospholipid Metabolism	47155	LC/MS Polar	100001621	3850	333.059	16824-65-0	167572			284800512	384223232	373924192	334624480	31500162	83094184	76291752	96216944	225828464	241867776	142271648	183477248	165339920	282411104	112912952	132172032	219313216	164245472	234917888	288561216	390705376	194163680	400101888	425048288	439916928	486411712	602401024	815914880	835733632	472368672	619213376	371151648	173484464	423318720	550243264	61758112	74974968
1683	glycerophosphorylcholine (GPC)	Lipid	Phospholipid Metabolism	15990	LC/MS Pos Early	100000269	672	258.11	28319-77-9	71920	C00670	HMDB00086	10803265536	10823873536	8697787392	9705205760	781983808	1234206720	1618503808	1741873536	6906880000	6386592768	1417250560	1231396608	1375441152	1783879680	5841724928	833662592	807411328	1768834944	1651401344	3779674624	677109056	700180672	1988256512	361969472	2753345792	2170978816	3128536320	2322059776	3984732672	2270922752	5331830784	4379164672	6348070912	7241025024	7206483456	658943488	862273472
1688	glycerophosphoserine*	Lipid	Phospholipid Metabolism	57404	LC/MS Pos Early	100015666	577	260.053		3081457			5461950	5085435	3809719	3260817	3498607	3.68694e+06	3740731	4241646	5505643	4174276	6465217	4758706	4425902	4978135	5092710	3516698	4.64147e+06	1747898	3693159	6318583	5953218	4056930	5489891	7419075	4347057	2968973	2623959	2897817	2890886	3621143	6756590	8748793	4273839	3193460	4357994	3770164	5339362
1	glycine	Amino Acid	Glycine, Serine and Threonine Metabolism	58	LC/MS Pos Early	340	1375	76.0393	56-40-6	750	C00037	HMDB00123	376103200	410542336	328116000	368065088	456150528	608825472	617125184	651598656	1312791424	814403008	760680192	564542976	546094528	721781440	965528064	142200992	275364576	113877472	310806720	333922048	243351472	258602176	435330144	355308736	283154592	167392080	218166576	194578176	227805808	221953168	405734048	381619936	222305664	286931552	271187648	642553216	893978368
2677	glycochenodeoxycholate	Lipid	Primary Bile Acid Metabolism	32346	LC/MS Neg	1628	5236.1	448.307	16564-43-5	12544	C05466	HMDB00637	110946	93692	110547	106458		94663	156079	134527	243830	121760	168253	181061	152273	171491	204373	98850	134103	125968	134095	147938		106118	209747	41380	243917		197094	60370		213200	185328	65670	92617	168204	75003	158019	278644
2459	glycosyl ceramide (d16:1/24:1, d18:1/22:1)*	Lipid	Ceramides	57457	LC/MS Pos Late	100015730	3373	782.65					1069577	1633023	1557694	1507247	3795922	6717796	5.85003e+06	5601284	5323914	1924542	18222866	12604030	8150582	12931066	2621607	2.05756e+06	4496533	2231949	6144014	13401198	1146585	816793	1243281	1666442	10713158	1922994	1928073	1731726	2766939	8389399	3.42799e+06	2454507	1069868	1789750	1703988	5309735	7917661
2460	glycosyl ceramide (d18:1/20:0, d16:1/22:0)*	Lipid	Ceramides	57595	LC/MS Pos Late	100015882	3414	756.635					313310	234068	174013	71914	5060116	7705179	8406319	6345414	705447	364835	10351253	7529130	7318693	4910309	899875	466880	912202	409008	1148560	966579			139534	269776	718208	782489	930168	1020119	1465464	453662	171153	688080	433464	502323	342079	5134977	8547306
2461	glycosyl ceramide (d18:1/23:1, d17:1/24:1)*	Lipid	Ceramides	57448	LC/MS Pos Late	100015751	3667	796.666					2880472	3325276	4209713	3031985	5714214	8762634	11463023	8498148	15408980	7862846	20947924	13407010	13162566	15693169	12018931	2318200	6.28136e+06	1792512	7323280	26008242	1467569	712101	1254646	1343141	20670564	1642102	1598316	1771628	3304686	14427314	4340395	6366354	2411490	2870051	3770079	9824780	15447065
2462	glycosyl ceramide (d18:2/24:1, d18:1/24:2)*	Lipid	Ceramides	57453	LC/MS Pos Late	100015745	3380	808.666					14639646	19532070	25734152	21787402	6713252	8901870	10948232	8741960	208056656	91896816	40997288	28094560	26085558	24119096	173593088	4576198	10950465	4557968	14063045	22835170	2322018	1471191	1750530	2007873	21357628	6678768	6559744	6840069	12643037	16767750	17283564	19138614	13608010	12848601	15864346	12276376	18719432
2445	glycosyl-N-palmitoyl-sphingosine (d18:1/16:0)	Lipid	Ceramides	53013	LC/MS Pos Late	100009272	2623	700.572					39063016	71741552	64467544	66109496	17297500	26357360	27034240	27397752	165636096	84019472	431122592	431491232	391748800	278882496	146250608	17258918	32293134	19440044	36654840	100772168	11128591	10809915	11106179	11845826	117157344	26220858	24942740	29371138	43359824	99230312	48662304	44329164	28644488	40809648	35380468	28239780	45377712
2452	glycosyl-N-stearoyl-sphinganine (d18:0/18:0)*	Lipid	Ceramides	57418	LC/MS Pos Late	100015694	3134	730.619		6321364					173496		1479592	2340083	1524700	1511899	457035	323646	2325481	2007358	1.95748e+06	2360483	223396			277758	399443	443951					1067947		126029		369834	411608						490877	726706
2446	glycosyl-N-stearoyl-sphingosine (d18:1/18:0)	Lipid	Ceramides	52234	LC/MS Pos Late	100001882	3053	728.604					1128751	1454095	1087987	1326400	7.15592e+06	11512238	12776070	10779910	10262238	6417858	25460148	18723356	18593744	10341938	12839720	970209	1645444	1014949	2338068	3437707	368699	444329	570937	674565	3047576	1198948	1211950	1096425	2251473	2528615	646518	1080146	695380	955697	870128	7.93731e+06	15017212
593	glycylisoleucine	Peptide	Dipeptide	36659	LC/MS Pos Early	100001790	3002	189.123	19461-38-2	88079		HMDB28844	643408	680717	408011	334644		238320		98538	817077	813697	107597	49204			820418	224101	404649	80546	455783	652169			304185	222955	343857	80951	102770	128865	69642	493909	665685	669214	526875	609583	586501	98508	163383
594	glycylleucine	Peptide	Dipeptide	34398	LC/MS Pos Early	100001258	3059	189.123	869-19-2	92843	C02155	HMDB00759	2054154	1829142	1505818	1229737	428479	1152217	1110993	1079602	3.58058e+06	4101218	742481	312848	358946	417828	4.02821e+06	918310	2366339	259479	1.31168e+06	1.52555e+06	219621	299664	1058520	817064	634098	194146	141677	330028	195292	933243	2254370	3744099	2938011	2383113	2107641	658431	955491
604	glycylvaline	Peptide	Dipeptide	18357	LC/MS Pos Early	100000487	2734	175.108	1963-21-9	97417		HMDB28854	2978508	5389042	2279260	1640592	1142145	1979217	1.78335e+06	1249071	4.1784e+06	2782410	1062868	1159480	901383	764493	3447902	662937	1888472	551523	1724163	1.99383e+06	452720	733138	1407699	950792	1192334	572456	749423	624389	634577	1297316	2639029	3301380	2778058	2460967	2236770	1071139	1522006
385	guanidinoacetate	Amino Acid	Creatine Metabolism	43802	LC/MS Pos Early	344	1937	118.061	352-97-6	763	C00581	HMDB00128		1115497									5124216	4001545	3.32966e+06	3145222		867318	327047	981955	1.65837e+06							3017011	3080015	2830194	2.0475e+06	107339				94756	123176
3357	guanine	Nucleotide	Purine Metabolism, Guanine containing	32352	LC/MS Pos Early	172	2032	152.057	73-40-5	764	C00242	HMDB00132	842996736	801202944	749650624	656727424	255488784	480177472	595618560	586558848	905235648	482183808	1227147776	959332672	891315456	1211604224	533417120	10893933	9257104	2747785	7.33543e+06	5698786	724156224	703618240	414568064	965539840	8902735	219367360	171458240	260442608	225076928	6.98387e+06	554142592	942339840	593991808	548331200	563590720	458798496	506812832
3356	guanosine	Nucleotide	Purine Metabolism, Guanine containing	1573	LC/MS Pos Early	1099	1728	284.099	118-00-3	6802	C00387	HMDB00133	487975296	395475968	435157312	446247904	212922032	222061168	264941920	327260992	553033856	193105664	349958336	293330016	242534480	389327616	226852480	67626816	140086880	50027844	129515400	136212832	448879264	266531488	280122016	482715744	103997672	90795360	63175688	98519872	90297272	139348480	345988480	361192928	279335136	364453792	267408928	231216224	301097024
3374	guanosine 2'-monophosphate (2'-GMP)*	Nucleotide	Purine Metabolism, Guanine containing	52442	LC/MS Neg	100002733	1150	362.051		444571			1059139	1245876	922775	751273	283767	368737	309519	515522			405235	318427	306415	195518	81279	111288	342563	70890	290784	173702	232879	392067	353299	618379	150797	87219	42001	180071	115237	141380	898570	620284	1055884	960311	805394	370827	181732
3352	guanosine 3'-monophosphate (3'-GMP)	Nucleotide	Purine Metabolism, Guanine containing	39786	LC/MS Neg	100002704	773.9	362.051	117-68-0	3522			699020	298344	638947	1348256	1314492	1329801	1365679	1827031			2579722	2131242	2260824	1018206						270542	928944	1558864	1138857	1611423	301659	241425		277831		131198	737225		1286538	1049787	811785	843753	1322186
3350	guanosine 5'- diphosphate (GDP)	Nucleotide	Purine Metabolism, Guanine containing	2848	LC/MS Neg	346	639	442.017	43139-22-6	8977	C00035	HMDB01201	638494	942514	1159280	2968628	852781	983869	327323			602144						2061702	1110043	3196256	1133091	1118237		704003			1.73911e+06	5047055	2692513	2931897	1991853	1394293	1673887		1768824	1410884	1752812	195489
3351	guanosine 5'- monophosphate (5'-GMP)	Nucleotide	Purine Metabolism, Guanine containing	2849	LC/MS Pos Early	347	800	364.065	5550-12-09	6804	C00144	HMDB01397	18539240	13590039	16499450	37799164	73944000	81535328	91892824	88162552	3185411	18008096	102489848	49073988	74143024	12592694	15231725	3.04166e+06	8669134	6324474	21358530	82495272	16384479	42332296	122698016	49485208	103453336	50931328	81222768	80457976	107823560	22291036	26508588	5640995	23780246	24831772	14491665	78396496	128184784
1047	guanosine 5'-diphospho-fucose	Carbohydrate	Nucleotide Sugar	15903	LC/MS Neg	335	755	588.075	15839-70-0				349840	467862	594953	605586	499311	633064	535739	589306	1035140	799465	729396	868932	777186	766089	694079	821890	989290	747470	999143	694991	908013	892842	731437	352069	588450	659675	715841	715059	893192	727496	624071	290207	208987	488644	363150	530320	530140
3496	gulonate*	Cofactors and Vitamins	Ascorbate and Aldarate Metabolism	46957	LC/MS Polar	100001586	2750	195.051	20246-53-1	9794176	C00257	HMDB03290	150007120	147952736	43165752	76776160	78647736	103398712	92178320	179574416	2769412352	1084536064	226461584	154914496	158760480	131495848	1039758528	119346248	321548992	92537736	251365568	260380112	87706992	107352816	127162576	117974824	184504912	65330056	114712904	94153432	99314464	167124112	150814096	169106272	123199768	74829336	107601168	164908800	264309536
1184	heneicosapentaenoate (21:5n3)	Lipid	Polyunsaturated Fatty Acid (n3 and n6)	57658	LC/MS Neg	100015797	5514	315.233	24257-10-1	11998573			1739973	5682041	3417323	10080061	572788	1139951	1581109	4167338	1219695	617018	1376819	1110569	1161844	1404766	431050	1413883	7061136	1067089	7755967	3256934	4459754	1482393	6405152	4145089	871037	934768	2523639	1221454	884253	2972365	6794798	7504395	3654379	8125061	4596563	1340562	9147021
2389	heptadecasphingosine (d17:1)	Lipid	Sphingolipid Metabolism	57427	LC/MS Pos Late	100015724	1377	286.274	6918-48-5	5283557			16494194	8994616	14069081	14973547	7770953	10473493	10832349	7.49465e+06	3443958	1300683	3281990	1237147	1.77951e+06	1.67561e+06	2681682	2407528	10176527	2577061	8931928	33617480	5860911	2546857	4500034	4.06157e+06	12792192	1406791	487104	999948	132827	13574311	11531050	17080572	16249957	10564932	12637544	7331171	13477919
1185	hexadecadienoate (16:2n6)	Lipid	Polyunsaturated Fatty Acid (n3 and n6)	57652	LC/MS Neg	100009394	5398	251.202	28290-73-5			HMDB00477	6201197	9435919	5967500	6716779	5532880	10810915	12519871	15418674	2742430	1473649	2.83965e+06	1.92166e+06	2.76232e+06	2.31582e+06	1841777	9009387	44158892	8594760	46898720	12971435	12702108	14460656	22997598	15061587	3671128	5618071	4744406	7637172	4191378	13120836	11399336	18853888	9503833	9323974	12090807	14222191	47011204
2397	hexadecasphinganine (d16:0)*	Lipid	Sphingolipid Metabolism	57544	LC/MS Pos Late	100015865	1300	274.274		656816	C13915		6172276	4979601	6446320	6147135	3244640	5142727	3706174	2859029	1206334	654360	1514073	805589	949271	821802	1062044	899467	3194078	1104509	3381420	12612996	1654926	869512	1236502	1339887	8414736	616836		682916		7917805	4148552	5728520	5754858	4765625	4908138	2535853	4972712
2390	hexadecasphingosine (d16:1)*	Lipid	Sphingolipid Metabolism	57428	LC/MS Pos Late	100015723	1289	272.258					5351104	4300107	5237919	4977417	3348854	4955190	4570046	3326406	1671776	911903	1924097	1073175	1197895	946553	1654208	845109	2647101	938614	2308422	9344246	1725729	1177702	1685385	1187469	4818345	668460	352146	597555	197291	4186242	3346705	5862519	5320199	4469193	4398683	3184175	5962355
1392	hexanoylcarnitine (C6)	Lipid	Fatty Acid Metabolism(Acyl Carnitine)	32328	LC/MS Pos Late	100000781	800	260.186	6920-35-0	6426853		HMDB00705	627639	792760	871569	371476	2342149	3104275	3423835	5707231	2616403	359194	343706	468546	518429	321291	1501215	103217	192642	194126	227885	530361	572229	1019480	608039	829877	492759	1150584	333505	1159394	346921	480478	640379	777565	330833	416272	1743151	3721579	3969303
3577	hippurate	Xenobiotics	Benzoate Metabolism	15753	LC/MS Neg	100000014	2106.9	178.051	495-69-2	464	C01586	HMDB00714	2629798	1821261	2835240	2442633	1598393	5.34245e+06	3.55589e+06	2.99792e+06	4572116	2956184	3419111	2613734	1.89547e+06	2345761	3788189	1.74077e+06	1725403	1227768	2340902	4136484	1097785	2068192	3183583	1285988	4473578	980857	2050386	1171936	856658	3905838	3231188	3547607	3204160	3583210	3204188	2758515	2916987
63	histidine	Amino Acid	Histidine Metabolism	59	LC/MS Neg	355	755.9	154.062	5934-29-2	6274	C00135	HMDB00177	36204016	50360312	32974156	31912084	36160444	50581552	54839720	52233984	86454176	69444704	55445704	48757764	46718420	50143936	71804384	20996960	27399448	17325904	30088474	66139984	26510502	29665988	41758280	31233044	57764396	14865620	19041808	16761792	19110656	58278724	45724644	56923424	34964844	33819772	39350220	36562936	40389044
360	homoarginine	Amino Acid	Urea cycle; Arginine and Proline Metabolism	22137	LC/MS Pos Early	100000961	2882	189.135	156-86-5	9085	C01924	HMDB00670	7879170	7371837	6970346	5.84444e+06	4126033	5618508	7555398	5830520	8544864	6894359	8.12777e+06	5.96685e+06	4419740	4606106	6.5271e+06	1.70132e+06	4459593	1785475	3.70844e+06	5.53941e+06	3.29158e+06	3128894	5510669	2052454	6932761	3160432	3792328	2737234	3053281	5.58488e+06	7495133	5.89937e+06	3449660	5702561	5146162	5319036	6994598
361	homocitrulline	Amino Acid	Urea cycle; Arginine and Proline Metabolism	22138	LC/MS Pos Early	100000963	1908	190.119	1190-49-4	65072	C02427	HMDB00679		1356451	252415	268332	630762	353041	951001	408680	486855	703391	652148	576579	459046	474065	651467	343510	99107	290849	111483		494456	453713	186487	208280	642765	254673	366745	174114	268450	479208	383026	546930	341454	368395	266617	511998
327	homocysteine	Amino Acid	Methionine, Cysteine, SAM and Taurine Metabolism	15128	LC/MS Pos Early	311	2155	136.043	454-29-5	778	C00155	HMDB00742	2514807	2180926	1088687	1927384		136800		490020		123881	2210413	1542625	1862375	2982829						733859	254834		243362		255726	525542	244816	328951		435864	1750647	1311753	852825	861831	1780990	63569	145841
343	hypotaurine	Amino Acid	Methionine, Cysteine, SAM and Taurine Metabolism	590	LC/MS Pos Early	358	724	110.027	300-84-5	107812	C00519	HMDB00965	55763988	51840196	30206460	25311768	145585424	183537840	157255984	167481120	183743424	114724984	79590232	67873424	63201480	70293904	124460968	20121676	57555992	17006740	46503328	17608528	105041120	90148464	156291904	164076080	14434537	37559860	43100776	44412680	37882440	13362554	71943696	75169808	46444572	41945756	63359160	166339760	250230592
3300	hypoxanthine	Nucleotide	Purine Metabolism, (Hypo)Xanthine/Inosine containing	3127	LC/MS Neg	171	1291.2	135.031	68-94-0	790	C00262	HMDB00157	367439488	408855840	344191264	300233600	241681344	272755712	263256448	288729152	421512096	219509392	554710720	436442176	382038848	470300416	275094336	91954848	126372064	65925184	105708424	136751488	395204384	361082144	273457024	469907712	190211952	82558504	82347760	110258504	120001776	127587512	283490112	406167488	234531744	267778240	235205600	237857072	272992640
74	imidazole lactate	Amino Acid	Histidine Metabolism	15716	LC/MS Pos Early	100000263	2040	157.061	14403-45-3	440129	C05568	HMDB02320		796334			159330	659419	637805	675569	2315125	1036667	2.07005e+06	1686662	1661150	1213525	1638106	93450	198394	93290	384726	224357	357295	416976	348682	327993	231437	406322	255153	407058	278346	135964	537235	303916	185381	153576		841128	1885510
72	imidazole propionate	Amino Acid	Histidine Metabolism	40730	LC/MS Pos Early	100003434	2263	141.066	1074-59-5	70630		HMDB02271	1034834	1229759	381678	505795	1554984	1907219	1551019	1908577	9031001	4054701	5472916	4464706	4564920	4669265	7.16289e+06	435327	814348	432117	1001250	646550	1147363	1.64991e+06	1.87655e+06	1437545	716323	1651788	1506017	1978864	1441210	483979	2084265	1616154	1.02323e+06	733261	583610	2375809	4429640
234	indoleacetate	Amino Acid	Tryptophan Metabolism	27513	LC/MS Neg	100001034	2200	174.056	6505-45-9	802	C00954	HMDB00197		93735	19975			35211			144595	74984	52748	37907		60393	73126		30604		34762				66407	27088	33388						26908			18416			24528
233	indolelactate	Amino Acid	Tryptophan Metabolism	18349	LC/MS Neg	100000463	2286	204.067	832-97-3	92904	C02043	HMDB00671	127157	441164	132489	110705	86803	237403	260664	222955	719205	524907				166685	426823		396470	129426	260796	439385	60383		116303		375375	134982	193026	208808	152703	279843	237926	265417	81274	256215	183517	122771	198821
3299	inosine	Nucleotide	Purine Metabolism, (Hypo)Xanthine/Inosine containing	1123	LC/MS Pos Early	361	1269	269.088	58-63-9	6021	C00294	HMDB00195	791551552	687037376	704286720	803379392	518405760	631503744	641535232	669419840	1123703552	771308800	819004480	777253440	616794304	665939584	848968000	349923488	614216192	271913696	605530496	741544704	948792896	674272256	749517440	886669312	620208384	251361808	315467712	306236448	410279680	539538240	620892480	675996096	475670624	672104704	528883808	710576640	759566784
3298	inosine 5'-monophosphate (IMP)	Nucleotide	Purine Metabolism, (Hypo)Xanthine/Inosine containing	2133	LC/MS Polar	362	4267.7	347.04	4691-65-0	8582	C00130	HMDB00175	20851888	20599468	20558858	50242748	42753512	70359504	60803528	72359136	920236	1252905	84822344	73287904	99624856	15009889	1390469	3758517	14302471	8.15385e+06	23732424	28347304	17657112	48946940	61802928	50339328	38640344	42942208	89250712	89016960	245848528	18129212	25469822	6812530	25212924	30663404	23873864	52104320	70885888
1659	inositol 1-phosphate (I1P)	Lipid	Inositol Metabolism	43849	LC/MS Polar	370	4785	259.022	573-35-3;106032-59-1	440194	C01177	HMDB00213	26560360	19265114	20754612	21243652	22757978	34241932	24265406	25064134	21927568	14922753	6976154	8998733	8301100	5578460	17323296	11878364	13648878	10458975	15648674	31307904	17861352	24494468	20673598	12762778	22708688	14905155	19898692	19758464	13343302	21158518	39125352	36626760	27095956	24700874	23973972	23844222	21773998
309	isobutyrylcarnitine (C4)	Amino Acid	Leucine, Isoleucine and Valine Metabolism	33441	LC/MS Pos Early	100001055	2810	232.154	25518-49-4	168379		HMDB00736	4499948	7561295	3376078	3059604	1057810	1349607	1867286	2271581	28383478	13422110	4023826	3875597	4485061	3701394	34419548	3608943	3318248	924614	4434066	1742577	7459021	13202186	8799009	7843458	690336	2460430	4589463	3170682		1398580	8559615	9565652	4073410	6034204	10659783	2135165	3938636
1097	isocitrate	Energy	TCA Cycle	12110	LC/MS Polar	1206	4400	191.02	20226-99-7	1198	C00311	HMDB00193	938011		694242	2656301	1236723		1583119	1806858	5624275	9501676	2751926	4110048	1.61277e+06	2376539	4355043	3933812	1679988	7689341	1635930	2458952	1510921	7.17434e+06	1.87493e+06	3.11126e+06	1346417	10398202	12248723	8138764	6371125	844964	1007446	892870	585823		696351	1841517	1959530
283	isoleucine	Amino Acid	Leucine, Isoleucine and Valine Metabolism	1125	LC/MS Pos Early	376	2800	132.102	73-32-5	6306	C00407	HMDB00172	2546400000	3453979136	2325431040	2299097344	2698726656	3477732352	3638601216	3586234880	4893601280	4118068736	3308159232	2641057792	2435658752	2983501568	3737520384	1347155968	1926377088	1060215936	2232771072	3991257600	1816622592	1848544128	2345307648	2242279680	3633322496	1349220352	1942482432	1480607232	1819772672	2897464320	2705131264	2447014144	1714345216	2151937792	2050384384	2862617088	3282021120
628	isoleucylglycine	Peptide	Dipeptide	40008	LC/MS Neg	100003169	1992	187.109	868-28-0	342532		HMDB28907	5068953	6464121	3087870	2868378	1576542	3396638	3310621	3831139	4.12441e+06	4145950	1133711	865488	738113	530399	5101902	2216755	5048478	1067622	4305763	3.45059e+06	227907	574027	2858710	1701790	1658571	886801	933729	1499731	1010394	2387139	7612856	11685823	7210828	5894780	5486442	2388174	3283015
260	isovalerylcarnitine (C5)	Amino Acid	Leucine, Isoleucine and Valine Metabolism	34407	LC/MS Pos Early	100001393	3085	246.17	31023-24-2	6426851		HMDB00688	1.88757e+06	2.48714e+06	1.5967e+06	1.35837e+06	2644838	2339351	2.71331e+06	3531492	6131143	2812707	4.11303e+06	3061713	3328308	1.57866e+06	7315903	1.73645e+06	2605518	382985	2.44217e+06	497360	3491926	11305725	11587663	5956660	547402	4847868	5.85567e+06	5058510	1985309	696258	1.79667e+06	3010527	759857	827530	2.00133e+06	4594419	7920260
217	kynurenate	Amino Acid	Tryptophan Metabolism	1417	LC/MS Neg	98	2224	188.035	492-27-3	3845	C01717	HMDB00715	140358	225984	96843	95814	93152	195868	99779	139250			79342	64155	60266	61384	49184	25725	73662	24221	53783	84326	28684	65417	165951	69949	101620		39912			86890	66327	89235	66943	68262	72230	103573	183898
213	kynurenine	Amino Acid	Tryptophan Metabolism	15140	LC/MS Pos Early	100000265	2739	209.092	2922-83-0	161166	C00328	HMDB00684	196575392	82115920	113135760	107684496	335783680	502253056	220639440	435657856	4099694	3791380	63041672	48441888	40011424	36946728	4033474	7335900	100718048	3036861	26213284	16859134	12028010	62415872	153357952	74073416	7495874	2182551	1733492	2311810	1885260	15090492	26510860	43306000	49185860	10731642	9513466	290040896	434217664
917	lactate	Carbohydrate	Glycolysis, Gluconeogenesis, and Pyruvate Metabolism	527	LC/MS Neg	482	681.6	89.0244	79-33-4	612	C00186	HMDB00190	2031098496	1455565184	1786238080	1629149440	827410752	1482301312	1182269056	1431148544	2015440256	1484391552	1583832320	1123998592	1032979264	1006933504	1694231808	949740800	1453855872	669857728	1761727232	2176082688	743704384	973005888	1514156928	1154034560	1745945728	772879552	969118464	965145536	778149120	1691778816	1537839488	1778235904	1296335488	1268181504	1574742656	1354434176	1955862528
974	lactose	Carbohydrate	Disaccharides and Oligosaccharides	567	LC/MS Polar	393	3500	387.114	5965-66-2	84571	C00243	HMDB00186	5494632	14105829	30187016	9459177	3605183	12945933	7458200	4360749	7024740	4850743	7.74606e+06	5625523	23751418	8198104	13793533	5928826	7.92974e+06	3.8801e+06	9763263	12308254	4013713	3413895	5296967	4007994	31898560	4416626	2798465	3624402	6004863	22617560	19695948	10778828	11264009	7373735	24355942	6041011	6947633
2413	lactosyl-N-arachidoyl-sphingosine (d18:1/20:0)*	Lipid	Sphingolipid Metabolism	57425	LC/MS Pos Late	100015715	3256	918.688					943546	1083321	665901	1189215	307165	420604	436543	530492	443105		3003186	2179393	2168192	2675877	254134	320209	142672	573927	1210339	2.55579e+06					1515709	1297656	1.66076e+06	1.38235e+06	1876166	662805	1629261	2882099	1457867	1844740	696071	976764	1073936
2394	lactosyl-N-behenoyl-sphingosine (d18:1/22:0)*	Lipid	Sphingolipid Metabolism	57422	LC/MS Pos Late	100015623	3842	946.719					26665860	23935356	20478218	24464488	3821848	5335038	4555109	4321849	4761839	3206321	26464452	17455020	18248224	21634774	2.77648e+06	6960755	7032748	7133900	12594508	32164126	2560916	931577	934876	2516122	25407176	5971531	7820573	7140666	14247773	12168559	27839852	43189984	22242988	25493422	15038832	8.12766e+06	8514653
2457	lactosyl-N-nervonoyl-sphingosine (d18:1/24:1)*	Lipid	Ceramides	57370	LC/MS Pos Late	100015620	3778	972.735					120379712	237206048	210763520	249842624	4774347	6494012	7306532	7245267	185156960	65001656	230752448	176886464	172253120	223780288	74053912	73609496	161248496	154572624	246721984	385991712	40347824	9471649	13920382	22086536	439040992	87333816	84517856	102580872	138960976	237784800	239439648	189601472	66455120	111835744	85408696	10457871	14122847
2455	lactosyl-N-palmitoyl-sphingosine (d18:1/16:0)	Lipid	Ceramides	53010	LC/MS Pos Late	100009030	2527	862.625	4201-62-1				47616176	93629136	81554744	107305112	1943827	3176142	2053066	4809870	29637256	13361521	66183772	76776680	69294280	77784256	12109681	16771075	25093204	31953900	41217780	93773248	7478374	2532132	2973939	3.8162e+06	123286304	24420320	22873134	33006678	39476140	79105712	79244712	55103248	22887032	51922664	23182656	3844671	5950815
2456	lactosyl-N-stearoyl-sphingosine (d18:1/18:0)*	Lipid	Ceramides	54980	LC/MS Pos Late	100010945	2906	890.656		10260120		HMDB11591	2072536	2545780	2151295	3383890	568674	1166618	760900	1194803	3367473	1655093	5395609	4545235	4219744	3916617	1740883	486978	711110	1000338	1674579	3301028	214257				3.87764e+06	1009587	1524110	1425937	2562774	2102535	1641380	2983650	1360164	2.09046e+06	778592	1618563	1833882
4634	lanthionine	Xenobiotics	Chemical	42002	LC/MS Pos Early	100003892	1730	209.059	3183-08-02	98504			154122	198078	133288	68477		301108	203212	532788	946019	274605	424100	183239	246709	1065751	198821		205930		223254	324781	3237410	172732	2627512	1.58975e+06	101634	208823	1754836	305039	110926	174909	1610608	566016		94637	97516	2.58648e+06	863733
1399	laurylcarnitine (C12)	Lipid	Fatty Acid Metabolism(Acyl Carnitine)	34534	LC/MS Pos Late	100001392	1235	344.28	25518-54-1	10427569		HMDB02250	185039	100646	155648		197396	437457	819769	337852	583070	57789	164005	119726	99772		414918				76348	103597	89346	163914	234935	151110	64928	237298	135111	325244	184935	86398	120183	127161			368703	285275	635986
249	leucine	Amino Acid	Leucine, Isoleucine and Valine Metabolism	60	LC/MS Pos Early	397	2864	132.102	61-90-5	6106	C00123	HMDB00687	2409891584	3202618112	2051215872	2024310528	2095412352	2876956416	2904720640	2854368512	3776206080	3378851072	2839227136	2206912256	2085114240	2415463168	3171951360	1102745984	1799709696	902205504	1931932800	3136585984	1602303232	1679832704	2351815424	1945786496	2888427520	1104344192	1487866496	1228935168	1479996928	2510389248	2347137536	2449402368	1708714880	1816595072	1911036544	2288084992	2673137152
809	leucylglutamine*	Peptide	Dipeptide	48189	LC/MS Pos Early	100003183	2620	260.161		4305457		HMDB28927	1154296	718774	723138	644245	159092	745907	494945	455782	601842	844970	189598	164075	117918	112680	762100	628824	915591	202356	632746	496281		193799	815811	547494	435366	115159				579221	1106844	1618763	1154541	1179594	1284887	481057	443855
646	leucylglycine	Peptide	Dipeptide	40045	LC/MS Pos Early	100003185	2778	189.123	686-50-0	79070		HMDB28929	2326495	1.73005e+06	1536705	1717073	1079029	2.50307e+06	2591286	2495631	1558716	1613047	678228	696984	540523	458109	1.93389e+06	732098	1393188	358331	1515210	974176	171277	374726	1469659	1129962	808919	432064	350510	460308	259271	1170843	2594837	3665001	2378755	2510235	2665810	1516338	1528295
2355	lignoceroyl sphingomyelin (d18:1/24:0)	Lipid	Sphingolipid Metabolism	57330	LC/MS Pos Late	100006298	3437	815.7	60037-60-7				519730368	340419936	356490304	273302592	458363360	669720640	752815232	458312320	229006384	266388272	203244304	129058520	127390928	125542080	241858560	175797728	214056144	77575504	258287504	407742208	345434400	306666688	409322688	491589088	192717456	96879008	134532976	98220024	146728016	136754928	250944496	622338880	453482976	322788864	426948416	636703232	957599104
1433	lignoceroylcarnitine (C24)*	Lipid	Fatty Acid Metabolism(Acyl Carnitine)	57515	LC/MS Pos Late	100015834	1603	512.467					213790	122424	367043	380574	79983	127822	315078	124865	175880		320459	163840	150027		120148		247233	55902	268078	478857		101786	83928	98198	278587	230783	266470	202132	729492	210739		316858	143201	124917	76993		84405
1197	linoleate (18:2n6)	Lipid	Polyunsaturated Fatty Acid (n3 and n6)	1105	LC/MS Neg	180	5535	279.233	60-33-3	5280450	C01595	HMDB00673	1117734784	1961082112	1508887424	1999176832	182253184	233655008	431842400	680793088	477916640	165650000	763167168	555613504	606388416	574715200	168496416	605180224	2123800192	699364288	2362940672	1203448064	1125427200	1002128960	1542017408	1329428352	445351776	449959872	493947840	589908288	434183520	1265972224	1369700736	2399604992	1600554368	1908792832	2693858048	164397120	880377024
1199	linolenate [alpha or gamma; (18:3n3 or 6)]	Lipid	Polyunsaturated Fatty Acid (n3 and n6)	34035	LC/MS Neg	100001337	5450	277.217		5280934	C06426	HMDB03073	93767352	173784880	108935384	182402256	27178184	46425296	53542048	126748208	21845032	7356232	55715632	37334888	44828784	36295464	8080404	52684156	225882864	50161860	272648384	108221888	76995672	52558660	125729320	84822064	28287028	26634980	35824044	39439776	26163472	94987896	147332512	287793056	178220144	216743136	269786720	54904192	224419984
1406	linolenoylcarnitine (C18:3)*	Lipid	Fatty Acid Metabolism(Acyl Carnitine)	57511	LC/MS Pos Late	100015831	1310	422.326					1635785	476013	502072	350612	879178	3.63987e+06	3927931	2279010		301808	246342	121336			674374	511470	3450483	473426	4.10791e+06	439259	649347	295237	362784	511968		768392	344647	953015	344370	86249	550169	939873	337320	264279	865467	1308362	5660752
1635	linoleoyl ethanolamide	Lipid	Endocannabinoid	52608	LC/MS Neg	100006726	6150	322.275	68171-52-8	5283446		HMDB12252		571341	648516	637980	523723	806720	884369	1898484	332488	281185	754601	785703	837440	380102	515235		158209	183451	334599	255795	548458	675388	762790	540352	144678	237082	219609	274546	162115	316385		308373		218941	377295	721766	3976528
1405	linoleoylcarnitine (C18:2)*	Lipid	Fatty Acid Metabolism(Acyl Carnitine)	46223	LC/MS Pos Late	100003151	1430	424.342	36816-10-1	6450015		HMDB06469	11971800	4320855	7314008	2735298	2274736	7908351	12212007	4845212	2805531	1.55752e+06	1664232	1065707	1071309	683073	5582324	2646299	24036316	3193209	24367916	4057813	1430966	2102634	1684553	2308059	850015	6.81735e+06	2830409	7100437	3.18372e+06	2240986	2219803	4857962	1751387	1635450	6211022	2150384	10059686
1456	linoleoylcholine*	Lipid	Fatty Acid Metabolism (Acyl Choline)	57463	LC/MS Pos Late	100015760	1388	366.337					478265	187062	1480856	930060	61279	247489	253826	109519	218261		205296	92498	110980	115951		74208	621354	74167	685202	160918	127057	167297	313896	315456	225084	688155	697413	732889	2499041	578942	88360	176627	90322	158742	114086	99345
89	lysine	Amino Acid	Lysine Metabolism	1301	LC/MS Pos Early	407	2850	147.113	56-87-1	5962	C00047	HMDB00182	969480256	1281379328	805576256	839061120	540754368	786390976	828756160	736318720	1049193792	902186816	940579200	729399936	665850496	666222464	953577984	447075872	701026176	348283392	701925952	977340288	494201440	628524544	938804608	635361536	944249856	391349312	507503584	435464512	372000992	835290112	1122826624	1101442432	786392896	847306432	849880576	748028736	796851968
1104	malate	Energy	TCA Cycle	1303	LC/MS Neg	409	615.6	133.014	6915-15-7	525	C00149	HMDB00156	762761152	1222232064	889912320	856320064	678965952	825237440	773992896	901925824	1594895744	1322812032	802849088	699643776	723470848	753349056	1551941248	813737984	1211407488	728250112	1232236160	777846848	971292352	1141108736	1346909184	913446592	580826496	1437264128	1344521088	1553879680	1538130816	589157824	855011328	572414144	614621056	673035328	629033792	1054684480	1351686272
1288	maleate	Lipid	Fatty Acid, Dicarboxylate	20676	LC/MS Polar	100000707	2640	115.004	110-16-7	444266	C01384	HMDB00176	10490717	13658457	9032098	12730930	6876980	7858778	7396054	11905976	22016478	9670696	11507475	5757591	5476863	8138275	13931301	4862975	12695223	3.68381e+06	8699234	8979204	11062473	8952548	14053324	14043360	6637191	9240241	13924913	9513965	10881148	4679263	7053750	5.81643e+06	5920354	4015250	3866531	13201800	29668384
1120	malonylcarnitine	Lipid	Fatty Acid Synthesis	37059	LC/MS Pos Early	100001526	2086	248.113	853728-01-5	22833583		HMDB02095	174426	175865	124225	110592	292663	279047	348639	280059	142716	168655	428947	279065	239273	187705	237230	120040	152201	98845	225388	148578	286530	199450	393524	342866	138051	177869	164660	129557	194456	149190	184275	242233	173279	138696	190286	361173	392792
1015	mannitol/sorbitol	Carbohydrate	Fructose, Mannose and Galactose Metabolism	46142	LC/MS Polar	100001740	2320	181.072		5780	C00794	HMDB00247	189201408	93329048	82602656	82938584	201711696	227169056	248326208	302806912	135280240	111937792	71019272	39159124	40351380	38885432	95521976	129113808	188439040	120919888	193940960	445564576	134624128	101825088	213757568	194367296	300016352	293824960	533527712	316817664	580932800	273253120	280429216	439900640	400854688	147986528	466587040	307019584	369638592
1017	mannose-6-phosphate	Carbohydrate	Fructose, Mannose and Galactose Metabolism	1469	LC/MS Polar	294	4510	259.022	70442-25-0;104872-94-8	439198	C00275	HMDB01078	16937752	11767225	6.17961e+06	9953118	379460			387332	12045010	6780100	89048				4352156	14411018	25990088	2876573	11635090	6041811	769257	478691	338074	492979	467429	4920002	1.49615e+06	1257379	546940	5146694	37422536	31772652	42625812	47899656	28138744	776943	502138
1154	margarate (17:0)	Lipid	Long Chain Fatty Acid	1121	LC/MS Neg	891	5731	269.249	506-12-7	10465		HMDB02259	100051632	214693648	197127936	206717904	67557744	113679632	142763280	195593744	90016544	74283104	175864192	161600944	161868128	89606280	82194440	92571064	167782592	120736640	210569792	214594592	150706784	142530032	187611744	161797824	166977072	79550912	125160912	86162696	74798456	200673040	163943088	265485376	152605600	182880448	234812768	87011072	314905312
1434	margaroylcarnitine (C17)*	Lipid	Fatty Acid Metabolism(Acyl Carnitine)	57512	LC/MS Pos Late	100004054	1424	414.358	106182-29-0			HMDB06210	899299	633624	805917	303148	2584603	5867361	11994527	5788117	1230371	271420	1389318	1164313	970814	396880	1045478	353605	1.5717e+06	527695	2130329	788018	447045	693489	662730	412342	436255	1.71465e+06	1265402	2181064	1703899	800497	448904	674380	284576	523752	728469	2607337	3624366
1208	mead acid (20:3n9)	Lipid	Polyunsaturated Fatty Acid (n3 and n6)	35174	LC/MS Neg	100001472	5650	305.249	20590-32-3	5312531		HMDB10378					101694600	162615888	156955552	381916928		13722962	28479152	34688604	26713690	23074858	3.04337e+06	57661660		69118008				44454708			36701196	32172918	48031104	34775680	26293136							166932400	802483392
315	methionine	Amino Acid	Methionine, Cysteine, SAM and Taurine Metabolism	1302	LC/MS Pos Early	415	2526	150.058	63-68-3	6137	C00073	HMDB00696	1013037120	1270668800	807269824	803277696	762450944	1164842496	1245505536	1148470016	1795403776	1554942848	1240395264	919051840	828326976	971164544	1543818880	495495904	799383040	353339360	791148224	1398068096	674152320	718650944	1378311296	907559488	1346232192	385368224	559965632	451868448	520803328	1029972480	1216675968	1322748032	808888960	801905152	813348224	847197888	986627520
319	methionine sulfone	Amino Acid	Methionine, Cysteine, SAM and Taurine Metabolism	44878	LC/MS Pos Early	100004635	1250	182.048	820-10-0	69961			1298522	2284822	1.03479e+06	1210853	1431346	2109766	2177496	1741162	2543409	2495649	2749306	1.99474e+06	2023445	2665904	1877589	630611	769117	573579	1164976	2.92062e+06	1200482	1054132	2661438	1050002	2264320	635697	1294031	811316	1263216	1724714	1770602	1101429	389761	700573	747749	1261066	1660246
320	methionine sulfoxide	Amino Acid	Methionine, Cysteine, SAM and Taurine Metabolism	18374	LC/MS Pos Early	100000039	1272	166.053	3226-65-1	158980	C02989	HMDB02005	11866371	104100864	9500206	9489083	6627247	13457359	11841896	10802895	14498160	15462561	14815923	14241413	11792080	17610778	19835700	9671106	10431852	5.8559e+06	12101347	20628040	4457223	5.70778e+06	8040811	9152033	16405942	3418310	3879121	4611811	8.36585e+06	14926681	20449944	18284516	10713408	13323534	11991961	9420227	9643031
4018	methyl glucopyranoside (alpha + beta)	Xenobiotics	Food Component/Plant	46144	LC/MS Pos Early	100005864	832	212.113					2951316	2291615	2291329	3986606	944978	2062858	926543	1994750	1280806	1519945	2.03679e+06	2762025	2451271	2513278	2092047	5233662	3235089	2949045	2574559	2386477	362672	404538	866577	712273	3107644	1.90928e+06	823785	1.61068e+06	831219	6256371	4935848	10308409	2759827	3.74711e+06	4840251	2015104	1216691
3637	methyl-4-hydroxybenzoate sulfate	Xenobiotics	Benzoate Metabolism	48429	LC/MS Neg	100006116	2873	230.997										32377	65632	35141	96604				21099	61561	88334
3444	methylphosphate	Nucleotide	Purine and Pyrimidine Metabolism	37070	LC/MS Pos Early	100001805	544	113	7023-27-0	13130		HMDB61711	63005440	83081488	57956604	69111568	30841268	66756624	27436324	53062224	20324080	21556056	38274744	62722480	37993692	31256234	23480732	60029092	56430204	27360046	57918556	31596436	15556489	67994712	46839476	81614384	33940428	14468564	4298707	14833902	2048506	47939436	53048324	96100720	50109672	66939424	58803800	44830620	39787644
297	methylsuccinate	Amino Acid	Leucine, Isoleucine and Valine Metabolism	15745	LC/MS Polar	2051	2800	131.035	498-21-5	10349		HMDB01844	1099480	2266902	1827791	929925	1.02857e+06	1235151	1008644	1218418	2133572	1185255	2729301	238697	2190770	1399524	1230454	729109	1207349	2327849	986100	1375801	790992	1169098	1080332	1152738	3625025	669067	1104688	160791	1153263	837898	1752281	994926	1100986	2344011	2435047	1188156	3181873
1650	myo-inositol	Lipid	Inositol Metabolism	1124	LC/MS Polar	363	3506.3	225.062	87-89-8	892	C00137	HMDB00211	74534304	157145168	98343232	91111448	1000380352	1539524096	1196590848	1239769216	236601216	99533984	275604096	171014432	378438656	208427104	158737328	659786176	693731264	305873056	1070052992	324575840	1126944000	924864704	1502844672	1205358720	189809776	544125504	420239808	447467136	481111072	213866976	434667616	383421408	309780960	181352928	698228032	1356172672	1500747520
1146	myristate (14:0)	Lipid	Long Chain Fatty Acid	1365	LC/MS Neg	519	5440	227.202	544-63-8	11005	C06424	HMDB00806	248778976	528252800	360246560	374599936	201077312	254879120	341327840	493494368	435110592	207189808	486026496	445706336	458003968	421098464	312759104	218324112	484420608	236025600	624547392	509598464	398999872	438041728	527693376	380694816	263894448	229686816	263573536	272639392	185526128	483610112	579195264	712234368	378881568	415660544	725645760	311913152	1013284608
1147	myristoleate (14:1n5)	Lipid	Long Chain Fatty Acid	32418	LC/MS Neg	100001198	5346.9	225.186	544-64-9	5281119	C08322	HMDB02000	40371224	30365224	42612548	31492728	20824644	41648556	50460600	27674026	34342488	13293864	45803228	29026352	36389548	21027888	26340696	24752164	78578528	29662124	104123032	47126364	44779648	54396920	105106424	64374496	34645868	68130784	55668872	74379408	51451492	48840036	39103888	46085964	38501984	27180522	61427316	43561696	100156400
1410	myristoleoylcarnitine (C14:1)*	Lipid	Fatty Acid Metabolism(Acyl Carnitine)	48182	LC/MS Pos Late	100006051	1316	370.295	889848-55-9	90659872			3797151	1.18489e+06	2272667	695420	384068	1311585	2252387	980964	4609563	1054857	1.41748e+06	878300	909108	560671	4069729	267211	1209884	252263	2226334	1726666	1185130	1893604	2358405	2292510	1303788	2518165	1867890	3831424	2268277	1006526	1672544	2.37395e+06	627611	625204	6205372	855761	3.68289e+06
2348	myristoyl dihydrosphingomyelin (d18:0/14:0)*	Lipid	Sphingolipid Metabolism	57365	LC/MS Pos Late	100009038	2060	677.559				HMDB12085	11628336	15729458	20757704	17319280	5208765	9928661	6000295	5609923	18384000	15034772	14556335	15727096	12336873	22671576	15750130	3191075	13216803	8590115	16738897	30041140	4672316	5413824	7.79194e+06	8686869	31659214	4847430	6348548	6126850	6966604	14386317	10952296	12364077	11555410	9766515	13496733	5333809	5153097
1400	myristoylcarnitine (C14)	Lipid	Fatty Acid Metabolism(Acyl Carnitine)	33952	LC/MS Pos Late	100001270	1350	372.311	18822-89-4	6426854		HMDB05066	2637536	1.46438e+06	1738326	431898	3.87995e+06	10488849	14761330	7404127	5351335	818603	3903056	3146241	2899673	1337233	6173949	296656	1972891	463271	3047657	1477440	698907	1361589	1.00356e+06	787110	450765	3.03014e+06	1.56116e+06	2.98356e+06	1182051	670400	1550742	1.68746e+06	442614	501672	3332986	6715869	16129566
400	N(1)-acetylspermine	Amino Acid	Polyamine Metabolism	32360	LC/MS Pos Early	1200	3356	245.234	77928-70-2	916	C02567	HMDB01186	989924	1013993	802218	1.71677e+06							1.03006e+06	612655	642531	585975						872227			202287		1702923					810621	2477952	1614020	313014	1464075	710428
51	N-acetyl-aspartyl-glutamate (NAAG)	Amino Acid	Glutamate Metabolism	35665	LC/MS Pos Early	100001612	1035	305.098	3106-85-2	5255	C12270	HMDB01067	1160425	1156865	1098931	998693	70434144	86768704	82140840	104086680	11252714	9111005	20741100	16411297	15096015	21402172	8482217	1434303	1.60238e+06	2212103	3398566	2275829	29389636	35802596	35252980	44619168	1436308	4678690	6397587	5421250	7.16021e+06	1117296	1344972	1082639	675512	1154930	681234	72379128	113572472
111	N-acetyl-cadaverine	Amino Acid	Lysine Metabolism	43530	LC/MS Pos Early	100002249	2385	145.134	32343-73-0	189087		HMDB02284	1.99745e+06	7608348	2391840	2169493	1084277	1594250	1013053	947717	7119533	4033243	1.31026e+06	1168161	1188202	1173165	5447527	492780	641460	914049	799413	16507589	1065003	511936	658245	1160521	16144382		638877		829787	10564132	2322411	2434890	953630	1911006	1210290	584325	811675
1068	N-acetyl-glucosamine 1-phosphate	Carbohydrate	Aminosugar Metabolism	15741	LC/MS Polar	1212	4052	300.049	31281-59-1	440364	C04256	HMDB01367	4.2792e+06	8.33443e+06	11434629	8523080	2451353	3.34284e+06	9698627	11271038	22521524	6022367	3247642	3713599	4.05416e+06	8837760	8814030	1.67444e+06	3342643	5664939	5454494	1512283	17011746	6323231	9219925	19003332	4.51824e+06	1865931	1.98158e+06	4690288	8045490	4.23539e+06	9983135	38647476	3720732	13891671	12338228	9492924	8695490
30	N-acetylalanine	Amino Acid	Alanine and Aspartate Metabolism	1585	LC/MS Neg	1110	861.2	130.051	97-69-8	88064	C02847	HMDB00766	7428804	7908287	6476914	5705216	5725841	7566563	6894759	8401874	30066760	18041288	16999986	16016772	15842841	14260867	19318868	5705799	12645876	3302329	8393780	7829784	6660143	7891043	11272886	11422613	6285136	3746393	4004267	4633761	4392565	7095732	10493410	11865597	9925328	8583324	7602751	8004346	15813716
366	N-acetylarginine	Amino Acid	Urea cycle; Arginine and Proline Metabolism	33953	LC/MS Pos Early	100001266	2245	217.13	155-84-0	67427	C02562	HMDB04620	685297	5725482	431987	393275	716629	747740	1183931	1051943	1035741	625970	1842913	1339770	1428321	820241	706300	147138	398597	90065	404109	423822	283668	397457	742882	453489	277921		148259		66474	370124	531092	658855	231655	364690	660527	681240	1107958
39	N-acetylasparagine	Amino Acid	Alanine and Aspartate Metabolism	33942	LC/MS Pos Early	100001257	785	175.071	4033-40-3	99715		HMDB06028	1612587	4825149	959089	1087024	3.78928e+06	3815486	4326553	4720124	15342097	10533126	4994347	5034892	4900647	6565874	13537637	1224495	1506400	1051414	1632091	1388593	2697464	1498320	1.90829e+06	2347636	1274777	1352908	703148	1309338	1266369	1322714	2140570	1.75838e+06	1366609	1532388	1044180	3730937	4370724
35	N-acetylaspartate (NAA)	Amino Acid	Alanine and Aspartate Metabolism	22185	LC/MS Pos Early	100000787	880	176.055	997-55-7;997-55-7	65065	C01042	HMDB00812	8480617	15380458	8094213	4987559	634524864	724504704	726459968	870298752	117094520	99945680	99563720	84273184	90014656	93682808	90167336	21017322	21731370	21130548	34079376	39790348	232165056	261117200	318081344	310945984	18032148	208013808	182853936	212750320	224163200	8.19623e+06	15804336	22968036	9137498	10686459	6684174	699177728	1023416704
333	N-acetylcysteine	Amino Acid	Methionine, Cysteine, SAM and Taurine Metabolism	1586	LC/MS Pos Early	1107	1416	164.038	616-91-1	12035	C06809	HMDB01890	881305	1956478	1368556	1329434	2185625	2529956	2148309	2272544	4.13675e+06	3005239	1992243	1.93905e+06	1954575	1.7179e+06	1899621	494709	1436791	794967	1109389	1155716	1671877	1376757	1583981	1.78878e+06	1298022	2.96904e+06	3872669	2852422	4815378	1121431	1210038	1.85512e+06	1553282	1366646	1484012	1193177	1529643
1067	N-acetylglucosamine 6-phosphate	Carbohydrate	Aminosugar Metabolism	15107	LC/MS Polar	1213	4114	300.049	102029-88-9	439219	C00357	HMDB02817	17704916	14394457	12767680	7976520	3417313	4897886	7305707	5921844	23626974	3072151	3380704	2.08172e+06	2053327	3.83509e+06	5415303	3705074	8.31014e+06	3571019	8.05911e+06	7.53949e+06	23564780	9502141	11414376	15382165	4.01287e+06	2157258	1.9868e+06	3039716	3918950	9271988	15515483	24528324	11179303	13534424	29802634	5305389	5935083
1088	N-acetylglucosamine/N-acetylgalactosamine	Carbohydrate	Aminosugar Metabolism	46539	LC/MS Pos Early	100006435	715	222.097		24139		HMDB00215	7500260	6.44063e+06	6584558	5936050	21202448	15619207	20107160	16998644	13222655	7.23288e+06	10362678	8671763	9150427	11235549	10562005	11172607	19549492	8471151	13199698	5994580	29549114	29006628	26616050	34581560	6113294	16470865	15021425	13519201	11967945	6.54085e+06	15643881	23405932	16229179	10749633	17462712	25795430	20641728
1085	N-acetylglucosaminylasparagine	Carbohydrate	Aminosugar Metabolism	48149	LC/MS Pos Early	1215	1212	336.14	2776-93-4	123826	C04540	HMDB00489	8971569	7818973	9008596	8806882	5285825	8510528	7237918	7104261	11045504	6808636	8450562	6950743	6268741	5705599	8.33736e+06	3484157	8734767	3214784	7309357	8359744	4631225	6245108	11755673	8840951	6964598	3470518	4.17787e+06	4252171	5110613	5577323	7675940	9015496	5455815	7489137	8025595	6386186	10906381
43	N-acetylglutamate	Amino Acid	Glutamate Metabolism	15720	LC/MS Pos Early	100000282	1050	190.071	5817-08-03	70914	C00624	HMDB01138	116165696	179322048	111873864	119504824	95088944	108960480	82390664	108823464	61561024	41862020	313997984	272952000	269312288	261294736	46104832	12123808	20225540	11764943	23804478	12608478	27223608	28384404	25254340	30024148	9287178	41573424	32592832	45432896	32039448	9385898	58116724	53350968	44033256	92808984	90157832	85702008	114129672
44	N-acetylglutamine	Amino Acid	Glutamate Metabolism	33943	LC/MS Pos Early	100001253	845	189.087	2490-97-3	182230	C02716	HMDB06029	14764922	20624564	11758889	11512819	29488456	34911804	41193512	41265728	58783572	41678592	93665544	80026496	78904648	87925928	42451200	11928023	25453380	10401106	25075868	19053304	34065836	25815412	32770528	35211176	17524430	12013420	10528467	12760000	14988132	15292659	18955660	14166076	7.05844e+06	11249654	11983365	29738012	50035808
2	N-acetylglycine	Amino Acid	Glycine, Serine and Threonine Metabolism	27710	LC/MS Pos Early	100001006	826	118.05	543-24-8	10972		HMDB00532	1153818	4201570	1488414	1295841	762569	747043	765839	850823	2332411	1495091	2233717	1963949	2176919	2234918	2105183	1006646	1.59402e+06	1178462	1587789	2099808	1122369	1.02617e+06	1207049	1269018	1705099	1006298	700464	1048444	1234124	1246905	1.67798e+06	956160	1331426	1451198	1126115	1052375	996247
66	N-acetylhistidine	Amino Acid	Histidine Metabolism	33946	LC/MS Pos Early	100001293	2065	198.087	39145-52-3	75619	C02997	HMDB32055	6098473	8053095	4445678	5503236	718338	769355	1188372	1265916	696676	503308	833768	685319	748997	568446	568632	6493841	16649387	2876224	11581677	952236	3156809	5094073	14220468	6252765	990000	284603	311513	291563	96470	716246	9649295	7310782	2382308	3358875	6438845	631389	1099262
285	N-acetylisoleucine	Amino Acid	Leucine, Isoleucine and Valine Metabolism	33967	LC/MS Neg	100001276	2325	172.098	3077-46-1	2802421		HMDB61684	98593	818133	79620	71802		188405	197681	208806	204863	142723	379075	314555	309256	233138	123977	54526	111647		126018	95972	89538	94891	157980	156927	115061	38902			40123	89677	127308	115457		68455		162603	337616
250	N-acetylleucine	Amino Acid	Leucine, Isoleucine and Valine Metabolism	1587	LC/MS Neg	1082	2400	172.098	1188-21-2	70912	C02710	HMDB11756	130408	2111966	113691	131414	197743	323902	433079	386292	450054	324390	875561	674688	708067	626387	275229	98650	201074	73960	239874	221999	275319	241873	250634	281908	259517	78392	106980	103587	127612	164829	192124	193219	112762	119410	88790	223861	432167
316	N-acetylmethionine	Amino Acid	Methionine, Cysteine, SAM and Taurine Metabolism	1589	LC/MS Neg	1083	1787	190.054	65-82-7	448580	C02712	HMDB11745	18309982	18882152	21385462	18134968	14500454	20418282	19467906	19763658	41830412	36480008	21046882	13886912	15242592	13141474	33767960	12906584	28319344	9469874	20963382	20782616	22572202	24741620	34327992	29567848	18791050	11241340	14055687	15558599	23339556	13949952	24580826	31633364	27710574	23074484	23404194	16535604	20805936
321	N-acetylmethionine sulfoxide	Amino Acid	Methionine, Cysteine, SAM and Taurine Metabolism	45428	LC/MS Pos Early	100005463	880	208.064	108646-71-5	193368			4713637	10259348	4349861	4185109	1554593	2394245	2546789	2303081	13564623	10042368	2116521	1435482	1480360	1314599	10163289	4816240	7046322	2076219	5296897	5646111	3520819	2826390	5226016	4180260	3414051	2118857	3163763	2515021	3308037	4162680	6994897	9595865	8618321	7372924	6575993	2.08418e+06	1771642
1074	N-acetylneuraminate	Carbohydrate	Aminosugar Metabolism	32377	LC/MS Polar	1162	3072.6	308.099	131-48-6	439197	C00270	HMDB00230	75308448	49009844	53420244	67512944	105168152	124888288	112318376	160059872	123981280	45265944	247226896	89991696	138938048	130144048	76892312	38420788	111910368	24278000	51392216	104525920	66269768	24244702	56939096	83029952	38037336	55820172	47396164	34052536	37718040	40605708	57211272	91215512	92510176	31671268	85222096	156674656	324601184
115	N-acetylphenylalanine	Amino Acid	Phenylalanine Metabolism	33950	LC/MS Neg	100001256	2597	206.082	2018-61-3	74839	C03519	HMDB00512	192491	1.90356e+06	165108	152159	158909	290491	440843	375036	485084	286633	584575	450334	423199	373163	294158	101753	228638	93124	247203	278359	213799	224737	247266	290249	211757	60765	69422	86613	97054	176309	174188	183302	113802	151597	100818	194607	394743
403	N-acetylputrescine	Amino Acid	Polyamine Metabolism	37496	LC/MS Pos Early	192	2230	131.118	18233-70-0	122356	C02714	HMDB02064	14508148	24834882	13719923	20272936	10281763	13597967	16821466	17973396	54759484	29918764	35071008	23798452	19551866	45380392	42083804	11344219	7293507	9458811	13105395	83018656	51841592	35426580	84736256	84830136	51538268	20786136	43647656	24798516	54879160	31925852	9354119	6225130	2536368	4518121	2746368	11078785	18861504
10	N-acetylserine	Amino Acid	Glycine, Serine and Threonine Metabolism	37076	LC/MS Pos Early	100001851	800	148.06	97-14-3	65249		HMDB02931	18757676	23533982	16615643	17156314	86523736	91896576	98533800	113904488	233319680	158048640	126974192	128927664	128996608	159477936	200157840	29764566	51143676	32907166	54791768	34082012	58435540	45437280	55214968	69618712	25362220	50698032	28221082	50571032	47686120	30137980	34388776	27655018	21146360	22258176	16276921	92406352	108776056
345	N-acetyltaurine	Amino Acid	Methionine, Cysteine, SAM and Taurine Metabolism	48187	LC/MS Neg	100005466	800	166.018		159864			527799	476231	351464	370348	5246121	6.95612e+06	4621519	6892650	18586588	8193799	2119153	2376003	2453525	2559197	11130982	566667	1124173	601260	1080073	473363	1430950	1252113	1943569	2272796	702596	736610	553148	869201	545072	651605	1245894	838851	582665	631159	871994	8497405	19817868
17	N-acetylthreonine	Amino Acid	Glycine, Serine and Threonine Metabolism	33939	LC/MS Neg	100001274	821.6	160.062	17093-74-2	152204			2416768	5221515	1579005	1641536	5534514	6891403	6592526	7965450	22582440	12306218	13317831	14185802	13326785	12745969	15537574	1642915	3928760	1890289	3471182	2153717	5574650	4947922	5161143	7237531	2426668	2192843	1934729	2477897	2232134	2.03586e+06	3063129	2766345	2260146	2073756	2020341	8365552	16015667
131	N-acetyltyrosine	Amino Acid	Tyrosine Metabolism	32390	LC/MS Neg	100001104	1680	222.077	537-55-3	68310		HMDB00866		775921				40766	49014	43698	76675	39414	57378	55169	38726	42019	62912		59853		52140	44347			29653		82096					37654							60999
304	N-acetylvaline	Amino Acid	Leucine, Isoleucine and Valine Metabolism	1591	LC/MS Neg	1084	1704	158.082	96-81-1	66789		HMDB11757	210785	925920	172740	188346	304286	462643	475142	520811	882800	511697	1081815	737670	649931	659144	662752	148399	332911	117105	297579	237722	393658	388037	516935	526676	238747	198392	200018	259782	287019	148217	323287	360799	271692	281758	219365	384757	746096
1628	N-arachidonoyltaurine	Lipid	Endocannabinoid	54748	LC/MS Neg	100005817	5481	410.237	119959-65-8					1514928	519841	481230	1171769	2088976	1392952	7960099	501230	235517	632781	761386	551714	1.70117e+06	240227			319498	1541325	2550971	1461256		1153899	1029115	2580219	670260	1596882	984369	1463865	692986	947324	413540	250367	1067037	1031911	1894573	10790805
3375	N-carbamoylaspartate	Nucleotide	Pyrimidine Metabolism, Orotate containing	1594	LC/MS Polar	1108	3800	175.036	923-37-5	93072	C00438	HMDB00828		128968				413121		83339				255915	67635			349400	50321	2852111	315800															253206
369	N-delta-acetylornithine	Amino Acid	Urea cycle; Arginine and Proline Metabolism	43249	LC/MS Pos Early	100004523	1877	175.108		9920500			505577	9318105	682990	945868	1755827	1740448	3049365	1891346	1845854	1963316	2284403	1828862	1.78368e+06	1774473	2210037	1241391	444216	1011922	930721	1331213	1872806	1167208	1069921	894359	2241025	1059341	1272427	668391	1210348	1761613	1263968	1160684	804578	1302307	985866	1404603	831234
219	N-formylanthranilic acid	Amino Acid	Tryptophan Metabolism	43549	LC/MS Polar	100004561	900	164.035	3342-77-6	101399	C05653	HMDB04089	7.75988e+06	4151392	5.14044e+06	4444614		239876	112539	230020	140521	151942	100039			123109	352473		1251708		328901	180356	299895	828903	1.33827e+06	1155572	299588					241877	305225	499574	484465	387229	193354	171411	422036
317	N-formylmethionine	Amino Acid	Methionine, Cysteine, SAM and Taurine Metabolism	2829	LC/MS Neg	194	1543.8	176.039	4289-98-9	439750	C03145	HMDB01015	1892247	3034502	1689761	1841532	3099244	4222517	3354152	3703355	5716008	5299832	8869806	6849686	7.03544e+06	6.51806e+06	5023703	968908	1699831	1058746	1901506	2048367	3073491	4218082	5141429	5117462	1996525	2564359	2825163	3325657	3693391	1075023	1.71719e+06	1678251	1296747	1484082	1383367	3137073	5503421
3939	N-glycolylneuraminate	Xenobiotics	Food Component/Plant	37123	LC/MS Pos Early	100001491	636	326.108	1113-83-3	123802	C03410	HMDB00833	884410	715687	810836	1076200	3.08439e+06	3.8944e+06	3620224	3573020	507429	349881	759498	517877	464137	287070	496449	428256	463654	333876	367330	826611	699421	893188	972497	679843	473895	543739	698973	642929	808193	627362	714153	1105423	879372	891585	1056569	2.88763e+06	4275157
1633	N-linoleoyltaurine*	Lipid	Endocannabinoid	61826	LC/MS Neg	100005814	5505	386.237						1792553	663661	679928	429899	1062149	913759	4239889	898613	122566	647085	842369	548340	1309367	357659		491709	528594	1971068	2642396	892051		774410	834682	1593171	707929	1.95895e+06	1090594	2140688	346624	379295		113980	942296	657190	714419	5008900
55	N-methyl-GABA	Amino Acid	Glutamate Metabolism	39577	LC/MS Pos Early	100003152	2109	118.086	1119-48-8	70703	C15987		1923175	2.08634e+06	1245639	1780391	4098363	6355460	6459117	5232625	7878655	2751172	5196326	4960140	4.19024e+06	3686089	5337945		1655211		1.49392e+06	1088345	3835168	3756383	6.00619e+06	5963164			1520280	1144783	1094350		2864423	3843100	1774391	1599312	3.60437e+06	4410748	8628956
381	N-monomethylarginine	Amino Acid	Urea cycle; Arginine and Proline Metabolism	43586	LC/MS Pos Early	100004488	2845	189.135	53308-83-1	132862	C03884	HMDB29416	5029362	4490906	4921826	3.8884e+06	2553656	6109760	5225914	6365336	13359855	11265619	6702024	4228593	5294353	5314446	12830618	5.32359e+06	10492797	2.04265e+06	6.71509e+06	8524753	4457841	6805052	16675199	10166753	6224534	1052834	1.71508e+06	1.75289e+06	1572718	6760609	12053818	16166558	11483376	7.04077e+06	8.24028e+06	5447291	6120705
1646	N-oleoylserine	Lipid	Endocannabinoid	57664	LC/MS Neg	100015641	5600	368.281						522554	586575			141462		172930	1067224	548097	368231	306081	314019	725849	748244			217369	336418	1807460	403669	557201	491922		975775	396459		288057	584045	850740	516058					74444
1629	N-oleoyltaurine	Lipid	Endocannabinoid	39732	LC/MS Neg	100003119	5610	388.253	52514-04-2	6437033			1965544	22733952	6.3591e+06	16424079	3294184	5653642	5000313	35993640	26083060	4737916	7536580	10134942	8085527	18231318	6764781	2237992	28479556	6335504	31136406	29660930	29632446	5390253	26791144	22134034	15117227	8431107	38353164	15708603	25613542	7769567	13840413	6755326	3001264	18845318	10450775	3928496	39071588
2339	N-palmitoyl-sphingadienine (d18:2/16:0)*	Lipid	Sphingolipid Metabolism	57416	LC/MS Pos Late	100015609	2490	536.504					14841489	19472376	19037132	17640158	13554724	26886964	23847716	24347514	35841172	24293584	17509280	22991100	19758096	20090290	30056658	5832261	15071234	7704553	15118288	18322536	7530093	8.26426e+06	9515697	9560074	18468080	6675561	6786831	9251633	10944127	15609723	17009740	17286354	12748571	19894496	12228792	20250776	26296732
2338	N-palmitoyl-sphinganine (d18:0/16:0)	Lipid	Sphingolipid Metabolism	52604	LC/MS Pos Late	100009028	3090	540.535	5966-29-0	5283572		HMDB11760	19470304	22362864	32947556	40620308	15987692	22387886	21500852	20105668	27558154	18309844	61994560	46596572	43561448	69251000	20185150	9099818	39133408	18634500	42555952	32436680	7179699	3818221	11728879	15225713	39016972	8449176	11171492	8620879	13242932	14176593	12463687	18429768	21639972	14423084	16859300	12876222	15830145
2435	N-palmitoyl-sphingosine (d18:1/16:0)	Lipid	Ceramides	44877	LC/MS Pos Late	1518	2893	538.519	24696-26-2	5283564		HMDB04949	138288944	184341760	168956784	173479088	92023024	167988656	170464448	151803504	315677984	181285040	357577024	308877984	278459744	283389408	302031712	72865216	195575680	87076184	206075488	273146368	66015256	66945988	98716632	96712192	223828816	60940184	61816180	74390640	95690024	167913824	147422976	179234624	124589752	138103472	125445776	138356848	173395456
1631	N-palmitoyltaurine	Lipid	Endocannabinoid	39835	LC/MS Neg	100003239	5560	362.237	83982-06-3				116527	3869487	1192499	2934222	489052	979839	1005621	6488563	1253053		1554144	1.69594e+06	1409194	3766396	229429	269105	3058759	767452	4906804	4211374	3925381	592816	2.43542e+06	2103091	1534870	1.30055e+06	4223856	2552766	4516755	986827	1567221	604857	261784	2593649	523724	508802	5426047
2392	N-stearoyl-sphinganine (d18:0/18:0)*	Lipid	Sphingolipid Metabolism	1759	LC/MS Pos Late	922	3526	568.566	2304-80-5	5283573			342766	615072	803260	683446	3253373	4333597	5179760	3209422	1816711	563255	3321767	2559872	1948786	3651316	1276570	565227	1543208	1133267	2851403	1357214	140156		137472	309732	1251630	188039	250986	165220	597564	303032	319353	693301	743272	578246	468607	1732053	1966592
2437	N-stearoyl-sphingosine (d18:1/18:0)*	Lipid	Ceramides	54979	LC/MS Pos Late	1547	3392	566.551	104404-17-3	5283565		HMDB04950	6785476	6579176	7856476	7.81247e+06	20127460	28396212	36122220	30129412	28811538	12580766	35976108	26390226	22327890	29671032	25806608	7929310	15365565	10808994	22421190	18629460	3624282	2243105	3.53719e+06	4197941	9118949	3938009	3048437	4218342	6849610	4578559	6134505	9189149	8559808	6818954	6.04858e+06	20343584	29018798
1630	N-stearoyltaurine	Lipid	Endocannabinoid	39730	LC/MS Neg	100003240	5782	390.268	63155-80-6	168274			316579	1401082	1785601	1965120	1701034	5182669	6668305	6624321	249841	606174	3443181	8629841	3221728	1218982	875920	1777643	1.61099e+06	4857162	1698281	1.61644e+06	1368349	979790	1.01381e+06	1072591	6091739	1057879	2590344	1198551	2426710	778550	600287	4335216	2491626	1270972	3201916	4378870	11725521
113	N-trimethyl 5-aminovalerate	Amino Acid	Lysine Metabolism	57687	LC/MS Pos Early	100015962	2186	160.133					9413719	11241632	6601596	6498492	7.51713e+06	10166625	13191470	12255567	37251096	16603691	12044459	9406446	8587598	5779881	33009784	4733746	9360194	5055102	12547163	9419054	21435984	23683264	33263312	31544356	6398566	10156428	12033620	12661243	12619009	6008171	12644371	14314216	9172453	8949307	19113288	12971926	21154130
401	N1,N12-diacetylspermine	Amino Acid	Polyamine Metabolism	52987	LC/MS Pos Early	100002132	3105	287.244	61345-83-3	132680	C03413	HMDB02172	1818384	1426746	1753852	3523257						91264	432331	261990	240955	382608	60504					7.69822e+06			158758		10170924					4.18978e+06	5362383	2925089	599618	2998579	636514
3329	N1-methyladenosine	Nucleotide	Purine Metabolism, Adenine containing	15650	LC/MS Pos Early	1242	2120	282.12	15763-06-1	27476	C02494	HMDB03331	7616169	5202193	7504886	6107307	4.0673e+06	5147083	5235116	5580296	12096459	4591880	21748766	12160500	9276733	20640492	5644812	2425270	8437260	983406	7996081	6345483	11259696	2558453	2953480	14995049	5115312		791886	730727	885180	7032344	4790820	5467303	1805430	2523417	1824795	6069595	6728454
3363	N1-methylguanosine	Nucleotide	Purine Metabolism, Guanine containing	31609	LC/MS Pos Early	100001122	1980	298.115	2140-65-0	96373		HMDB01563	2345232	2725141	2849916	2125362	1861700	2459478	3130599	2463010	4258458	2112792	8613963	5440161	4294860	7652937	4062078	2660496	4033189	1053344	3979502	2152504	4.18958e+06	1305379	780874	5446433	2682083	481725	294697	486083	158887	4094494	3025509	6027052	2340268	2367287	1968630	2318216	1865730
3306	N1-methylinosine	Nucleotide	Purine Metabolism, (Hypo)Xanthine/Inosine containing	48351	LC/MS Pos Early	100001409	1430	283.104	20245-33-4	65095		HMDB02721	152720	186822	191524	206134		136278	178691	181974	229819	187841	746176	304210	238997	494033	226728	100783	474327		500449	350947	344581		153226	559681	211043		209855		93597	224899	194383	168206	59701	82909		159548	272724
3365	N2,N2-dimethylguanosine	Nucleotide	Purine Metabolism, Guanine containing	35137	LC/MS Pos Early	100001412	2210	312.13	2140-67-2	92919		HMDB04824	3361261	3315200	3.67169e+06	2996891	2988086	3189165	4077152	4716426	3246600	1272959	11522163	5490918	4859598	8338052	2321024	1241611	4532372	760167	4906586	5169778	4772544	1129110	2358885	7115595	3039145	812747	734048	953130	615588	4010971	2586494	2467857	1149018	1225406	998043	4390647	5682223
90	N2-acetyllysine	Amino Acid	Lysine Metabolism	36751	LC/MS Polar	100001721	3372.6	187.109	1946-82-3	92907	C12989	HMDB00446	591332		218162		99725	74755	458477	450450	179202		415140	131968	364295	335195					112884	299430			215392				78814			152222	261658	428741	293062	154187	226101		226392
3364	N2-methylguanosine	Nucleotide	Purine Metabolism, Guanine containing	35133	LC/MS Neg	100001467	1988	296.1	2140-77-4	3035422		HMDB05862	552571	363043	690280	549492	372864	503199	529314	653284	577600	210218	1799506	943902	815963	1822091	347057	188669	801136	111645	918757	724977	1099654	222680	405388	1714828	352104	87609	85721	114199	96589	742177	500033	472085	189368	262416	185724	585633	655707
96	N6,N6,N6-trimethyllysine	Amino Acid	Lysine Metabolism	1498	LC/MS Pos Early	189	2825	189.16	23284-33-5	440120	C03793	HMDB01325	22833416	43674084	18030972	17377128	15726016	32428036	44844844	35099720	45651304	27791440	45719804	30242224	26720858	27594200	35313224	6.35529e+06	14908680	5045515	15853331	57962136	15305905	18371494	32168458	25309008	57102316	5206096	10394594	6585088	6157476	36531020	23209156	21764724	11290275	14334589	15042037	24607064	32979204
91	N6-acetyllysine	Amino Acid	Lysine Metabolism	36752	LC/MS Polar	100001734	2612.6	187.109	692-04-6	92832	C02727	HMDB00206	865656	4455830	1142925	1207165	362443	1020923	1408208	1059642	1189510	1221277	750205	709224	1134313	1744972	1688170	197044	472901	143203	1069247	1461654	675048	1130187	2.06685e+06	1892568	1844972	266220	463795	447766	462081	1655454	1889939	2564292	585275	546443	1240194	566587	706754
3339	N6-carbamoylthreonyladenosine	Nucleotide	Purine Metabolism, Adenine containing	35157	LC/MS Neg	100001415	2164	411.127	24719-82-2	161466		HMDB41623	576867	463981	523566	385672	280812	459435	456495	505951	1808548	951683	1145811	739192	571777	1231705	1307714	242082	852382	194788	800119	1267427	990774	386423	535858	873208	983300	144141	140162	195038	148084	978774	544419	1.01267e+06	270782	332537	297483	383847	463854
1089	N6-carboxymethyllysine	Carbohydrate	Advanced Glycation End-product	36713	LC/MS Pos Early	100001768	2500	205.118	5746-04-03	123800			622129	1676866	521334	477979	672474	913381	852089	999943	285047	312978	517014	345598	399464	251974	323815	295681	320417	61401	260885	493579	362642	392116	522581	441844	301089	95201		91598		288876	963127	1091682	514594	873681	727906	460779	941584
3330	N6-methyladenosine	Nucleotide	Purine Metabolism, Adenine containing	37114	LC/MS Pos Early	213	2264	282.12	1867-73-8	1869		HMDB04044	877819	2396201	1489311	911210	828112	1077683	1421968	1207535	2389940	1177061	1640063	1370516	961385	1528703	1.43282e+06	756369	1749817	257147	1136191	846059	1640560	702659	802816	2188321	770532	75254	69741	130557	118664	913709	682652	1.66859e+06	552448	494050	261727	865150	1265965
3348	N6-succinyladenosine	Nucleotide	Purine Metabolism, Adenine containing	48130	LC/MS Neg	100001664	940	382.1	4542-23-8	165243		HMDB00912	533783	569820	276195	393147	46515	153335	172376	305190	846679	485127	425138	229806	226337	353505	569551		156164	37104	253785	470357	489916	328574	1165703	1063145	252654	323065	279287	398227	513287	294311	281586	184412	109440	190397	58356	309648	621092
1181	nervonate (24:1n9)*	Lipid	Long Chain Fatty Acid	52674	LC/MS Neg	100001231	6804	365.342	506-37-6	5281120	C08323	HMDB02368	90361328	336096224	343620544	444490400	25269128	26485680	34707056	86254840	728390400	226918704	254394496	130894560	201736832	130085608	455118240	56064728	258164928	81649744	316673344	662185152	344762560	81471944	310882560	221995424	395486016	299481952	778089984	264785648	228944272	454313472	302491680	339014176	121032776	130398000	294700864	38770892	248782016
1435	nervonoylcarnitine (C24:1)*	Lipid	Fatty Acid Metabolism(Acyl Carnitine)	57531	LC/MS Pos Late	100015846	1602	510.452					467496	403284	1122870	1022165	181556	407939	1014409	352030	2099260	392028	1583009	1111781	970088	407835	2094537	272991	1969633	717954	2028201	2768505	518703	979863	613836	1049601	3180297	2651431	2393713	2510487	6189525	1415807	522686	984086	265596	305010	542002	170893	119548
3452	nicotinamide	Cofactors and Vitamins	Nicotinate and Nicotinamide Metabolism	594	LC/MS Pos Early	432	1942	123.055	98-92-0	936	C00153	HMDB01406	995576192	1003085952	1078732672	1005478784	441313664	589311552	558332288	649187328	655816832	502550560	922694912	817245504	804194368	749272640	572829376	550857984	767548608	390548960	1017799744	731716032	538570560	635071232	1043834560	878248704	524689600	426954912	449257856	479117728	541348032	594999040	601492096	657961536	538162560	600284544	710202816	616522176	602022656
3456	nicotinamide adenine dinucleotide (NAD+)	Cofactors and Vitamins	Nicotinate and Nicotinamide Metabolism	5278	LC/MS Neg	1310	1434	662.102	53-84-9	5893	C00003	HMDB00902	63466488	72850240	69313360	62856928	15738300	20090978	19465186	16626753	33807104	22305374	32772938	26232040	21899252	26844416	21273604	24488664	37036136	25529888	39547872	29275336	44946072	42148168	32321396	29356252	25964552	24669734	29915694	29337096	33538280	23199272	58893268	50008776	47557336	60189320	67339632	14284569	38386424
3457	nicotinamide adenine dinucleotide reduced (NADH)	Cofactors and Vitamins	Nicotinate and Nicotinamide Metabolism	31475	LC/MS Neg	428	1540	664.117	58-68-4;606-68-8	439153	C00004	HMDB01487	4625861	3986281	3065562	3911130	782518	942694	1194696	909669	5401868	1294961	2315585	1588103	1174981	2.03616e+06	1377499	1103500	2394192	1892077	2443054	1708269	4229565	2201764	2939405	1716870	867362	1128455	855685	1229817	1954617	2051555	4461104	2894465	2649613	3840379	4.02272e+06	801811	2927957
3454	nicotinamide ribonucleotide (NMN)	Cofactors and Vitamins	Nicotinate and Nicotinamide Metabolism	22152	LC/MS Pos Early	1312	766	335.064	1094-61-7	14180	C00455	HMDB00229	2719961	1701082	2093145	2129559	610760	448132	628167	393687	1.91884e+06	450203	702447	405843	332977	839839	743662	727864	521644	397651	451972	260284	2135997	1799171	996221	1314896	387465	530908	1010260	628540	1150098	575723	1179913	4482804	1793288	2105867	1.46521e+06	614655	783975
3455	nicotinamide riboside	Cofactors and Vitamins	Nicotinate and Nicotinamide Metabolism	33013	LC/MS Pos Early	100001310	2040	255.098	1341-23-7	439924	C03150	HMDB00855	15309046	12407059	12576988	7.51832e+06	1616900	3306076	3425977	2354393	25464908	6.98735e+06	3.85154e+06	2139375	2031695	4489241	11394256	1256516	2045669	698900	2099140	4637516	5358993	1398069	2810663	2458232	4159649	993342	1982201	1373595	1451076	4008044	6563636	17897732	5373961	6.88053e+06	8406011	4.10898e+06	5020568
3461	nicotinate adenine dinucleotide (NAAD+)	Cofactors and Vitamins	Nicotinate and Nicotinamide Metabolism	15725	LC/MS Neg	100000118	1200	663.086	6450-77-7;104809-30-5	25246170			964237	1382311	1393223	377806	70683	357444	118298	172526			161804	114012	109413	137628		15033498	65136372	7514849	46498356	128980	187766	693886	299965	999519	46806	127444		141071		242604	896008	1460213	800924	888983	981885	99065	247016
3450	nicotinate ribonucleoside	Cofactors and Vitamins	Nicotinate and Nicotinamide Metabolism	33471	LC/MS Pos Early	100001316	1536	256.082	2625-49-2	161234	C05841	HMDB06809	805614	963569	1275599			627284					742420	1001695	903076	845078		5447118	14949964		7718923		1841219	5372569	694246	2691283							488913	13198854	838693	882510	725543
1166	nonadecanoate (19:0)	Lipid	Long Chain Fatty Acid	1356	LC/MS Neg	892	6068	297.28	646-30-0	12591	C16535	HMDB00772	10655664	29366458	28773336	29709370	9750266	13237096	12701758	24080696	18198944	13103183	19808628	17742698	18617642	12632279	17676220	9790840	18055992	12353938	24129082	29034518	21359908	16333830	24378396	20612298	25102226	14372280	28353340	15970729	12553867	24260512	20651812	35740704	18510312	24099732	27804784	10443947	42881544
3651	o-cresol sulfate	Xenobiotics	Benzoate Metabolism	36845	LC/MS Neg	100001806	2796	187.007		11615528			138985	124207	101369	81108	199971	403872	400636	475850	1105004	661135	679297	516478	444773	147913	517748	98310	136177	40676	234313				52356	61526							18835					911677	1618445
3609	O-methylcatechol sulfate	Xenobiotics	Benzoate Metabolism	46111	LC/MS Neg	100004208	2344	203.002		22473		HMDB60013	106492	143225	93594	87714	197039	408213	331003	396007	1114899	571802	793588	660680	445992	200580	336097	119138	95720	73518	219386	49835	43028	62494	72699	85418	67593	36241	34638	46734	39149	35613	58981	50142	26749		40664	844119	1069053
171	O-methyltyrosine	Amino Acid	Tyrosine Metabolism	37451	LC/MS Pos Early	100002078	2790	196.097	1080-06-4	76957		HMDB14903	2079346	2580219	2581396	2479214	1.57986e+06	1750840	1.75188e+06	1774167	1623304	1833896	4228772	3005404	3.17239e+06	2746451	1657870	1223742	2863617	1129069	3486263	3440857	2434845	2501194	2542518	2.97357e+06	2774195	1307336	2054019	1382557	1936007	1677210	1766290	1885539	1.69451e+06	1364449	2305204	1605980	2182803
4559	O-sulfo-L-tyrosine	Xenobiotics	Chemical	45413	LC/MS Neg	100005384	990	260.023		514186			854988	971714	1099347	848105	431471	596801	525302	708920	872035	369458	469419	328673	307730	386656	630724	228703	688940	237582	623271	1124917	426135	434627	477209	602706	735137	286056	335875	351839	458188	626769	1065594	1093921	587779	635709	848080	639135	982528
1393	octanoylcarnitine (C8)	Lipid	Fatty Acid Metabolism(Acyl Carnitine)	33936	LC/MS Pos Late	100001247	950	288.217	3671-77-0	123701	C02838	HMDB00791	544440	386697	610961	240630	1206673	1783788	2072612	1480074	859773	160759	126345	137050	144657	107055	792751	81294	78423	57932	161035	390370	181199	340872	327329	173007	316108	1008212	233091	891978	311599	290120	446825	628159	280646	268995	1834747	1363562	1651066
1159	oleate/vaccenate (18:1)	Lipid	Long Chain Fatty Acid	52285	LC/MS Neg	100008930	5655	281.249					10633830400	14360454144	15592083456	15593058304	1428165248	2188351744	3057943040	4534890496	11659590656	9368628224	12624876544	11420735488	10892779520	9652045824	9402642432	8327673856	13961525248	11332809728	15100733440	14397592576	15238543360	12825308160	18879774720	15780772864	15406782464	7742850048	11835726848	8888019968	7796070912	14923974656	16034376704	22454833152	15208859648	16480600064	18430939136	2300502528	6419538432
1133	oleoyl CoA	Lipid	Fatty Acid Metabolism	57751	LC/MS Neg	443	5440	514.673	1716-06-9		C00510	HMDB01322	1018863	3766796	4214519	2720270	474242	499759	1138320	1116267	1.83473e+06	4.01488e+06	1465014	2472300	2591334	1327164	3.93219e+06	1288193	3450235	1749487	5055933	1849520	1307505	1799914	992970	996902	1528777	2954332	3692532	2650747	1535712	1276037	3066864	1711677	2255267	2042337	2654088	740144	2495239
1617	oleoyl ethanolamide	Lipid	Endocannabinoid	38102	LC/MS Neg	1137	6450	324.291	11-58-0;111-58-0	5283454		HMDB02088	3485840	11724485	14937902	14747495	6474330	8891256	11147778	24007952	17171504	10284760	13666058	13399596	14259084	11535102	15343345	3290525	7337248	5519578	10530983	11566304	10743576	9481262	12493111	8934961	12555909	7183542	13023024	7185016	5526643	12197168	12015256	10107389	6923069	10188957	10067676	8248057	42012056
2306	oleoyl-arachidonoyl-glycerol (18:1/20:4) [1]*	Lipid	Diacylglycerol	54960	LC/MS Pos Late	100010936	2907	660.556				HMDB07228	7485865	6665870	5142148	6960904	388048	737637	635471	3679262	2064576	1985055	3503843	1914606	2337645	3570234	1084903	4368234	16127581	5761971	10230178	3990649	11705010	4504915	11950977	11058035	2864135	2239876	3355887	2.69574e+06	3277386	3.44218e+06	4899065	7190863	8168348	7766066	4788498	3732593	7826471
2307	oleoyl-arachidonoyl-glycerol (18:1/20:4) [2]*	Lipid	Diacylglycerol	54961	LC/MS Pos Late	100010937	2990	660.556				HMDB07228	50451500	31891624	39765780	41507000	16127009	20314840	15893007	17256048	13580036	15592929	22226154	10397716	12022120	21789020	6573895	26405438	49043248	25344090	38467292	24592810	39179008	12874478	33136422	35574360	15775282	8776343	16042452	8761942	13328595	17366408	26366696	41613856	48395872	43689540	26186160	18315064	23384584
2293	oleoyl-linoleoyl-glycerol (18:1/18:2) [1]	Lipid	Diacylglycerol	46798	LC/MS Pos Late	100002989	3115	636.556	106292-55-1			HMDB07219	3500376	2656589	2369076	2133603				298407	530545	477240	2233299	1467711	1735479	1.99251e+06	357890	1219642	5.18447e+06	2302482	4155455	1151984	1668493	1620741	1954444	2676362	602500	915105	697606	912686	855195	1410022	966296	1833044	2.75905e+06	2259040	1587943		102412
2294	oleoyl-linoleoyl-glycerol (18:1/18:2) [2]	Lipid	Diacylglycerol	46799	LC/MS Pos Late	100002990	3223	636.556	104346-53-4			HMDB07219	90696144	61293564	66596016	55493248	11462571	14231188	17933270	15498713	27522586	18352464	59570128	27858888	31722980	38268008	16413787	31604504	110390976	31685590	99389912	53772944	30930856	28753360	48845336	59079732	28376788	23475212	20757464	24835640	24368056	40361944	30164246	65657576	82718056	49878808	58992388	9427167	13851683
2290	oleoyl-oleoyl-glycerol (18:1/18:1) [1]*	Lipid	Diacylglycerol	54945	LC/MS Pos Late	100010918	3571	638.572				HMDB07218	18969692	7771962	8866090	7512128	123802		191439		7.38183e+06	7407645	12177429	7378793	8213437	12770039	4710120	5026072	19739520	7042509	16298077	11468092	12888045	5469853	15189490	19281826	10263916	4217301	8604778	4978219	6383752	8613479	7418793	16232542	18897298	8805024	8331402
2291	oleoyl-oleoyl-glycerol (18:1/18:1) [2]*	Lipid	Diacylglycerol	54946	LC/MS Pos Late	100010919	3695	638.572				HMDB07218	405253088	218907344	257888160	194412688	16446138	16300624	16727228	15923185	230687616	150224368	277800256	126008984	138045376	219836176	138280640	112054968	413584384	119385720	349458464	334799232	259535504	106388432	318846720	400965504	235021888	108641944	177236656	119527728	123858344	237463712	218339776	390836128	382116448	224906752	219495904	17622024	24310628
1408	oleoylcarnitine (C18:1)	Lipid	Fatty Acid Metabolism(Acyl Carnitine)	35160	LC/MS Pos Late	100001501	1423	426.358	38677-66-6	6441392		HMDB05065	99924640	35747576	65434032	25914250	15589277	37540160	51341892	29475574	130932456	71693056	38880952	28595730	27821744	22063992	163134352	43778124	178402416	51111412	199136096	80040440	42322420	31016072	39870200	48547540	35832960	128613464	126494576	138686448	125655320	51355480	51214872	56659916	20225540	22097054	60315144	16838160	59395972
1453	oleoylcholine	Lipid	Fatty Acid Metabolism (Acyl Choline)	53260	LC/MS Pos Late	100009331	1449	368.352					5298516	1.88607e+06	14645153	9594745	449841	1095900	1205207	592407	6590080	784659	4727037	2459871	2749243	3432351	2.03022e+06	1353040	6699872	1.74366e+06	8.20463e+06	5193290	2842008	2033815	4738489	6.94508e+06	7537228	10363005	15624506	12436089	57047320	10669210	3083262	3.36331e+06	1656339	2870821	1341219	323529	294506
428	ophthalmate	Amino Acid	Glutathione Metabolism	34592	LC/MS Pos Early	100001311	2085	290.135	495-27-2	7018721		HMDB05765	9641480	6698855	1805479	2274058	181724	342357	339963	310269	573335	667587				82591	846058	1554983	1950416	748101	1849775	2628364	830983	776174	1367866	1047132	1470780	757699	525242	821039	442552	1210497	4804279	3365629	920181	973551	1693433	444747	1201875
355	ornithine	Amino Acid	Urea cycle; Arginine and Proline Metabolism	1493	LC/MS Pos Early	444	2800	133.097	3184-13-2	6262	C00077	HMDB03374	50816056	66093388	26450552	27318104	17839384	21381584	27975184	25413032	175370400	100177824	65537440	52173860	50448132	34379256	123157984	28950252	50791680	22757422	41779036	81309152	23316618	31097572	61507368	30986224	57836864	25162836	24770608	31969106	23422892	47515732	53776972	46241056	20819938	22700614	22322602	25470832	44184712
3377	orotate	Nucleotide	Pyrimidine Metabolism, Orotate containing	1505	LC/MS Polar	445	1638.1	155.01	50887-69-9	967	C00295	HMDB00226	6374989	1860842	3.82968e+06	5942630	7684114	10255730	4.0827e+06	9777490		214446	1786049	1786279	1554567	1.82736e+06	311753	46762528	15933766	52748860	24220108	9442220	94686	244733	8942266	250757	5281925	733448	366482	1412187	463879	3203304	7.25695e+06	5225350	7.46866e+06	9241106	2032532	12773180	6310043
3379	orotidine	Nucleotide	Pyrimidine Metabolism, Orotate containing	35172	LC/MS Polar	100001416	2250	287.052	314-50-1	92751		HMDB00788	3.6407e+06	4906386	2750561	2666665	17018316	31387024	64320236	35759652	49919012	27285508	50817920	46396112	38977008	40004896	37253500	4.18738e+06	9415613	3816626	12395752	2755147	14804994	14295523	17290288	19000552	2710959	4814372	4.08928e+06	7318536	4.16977e+06	2613056	9466924	8.30489e+06	4840988	6.55277e+06	8830881	28831432	59965836
3644	p-cresol sulfate	Xenobiotics	Benzoate Metabolism	36103	LC/MS Neg	100001315	2890	187.007	3233-57-7	4615423		HMDB11635	1285751	1313703	1348424	1199985	830479	2041417	1652478	1887966	2.81905e+06	2.04511e+06	2104803	1673636	1488610	1182633	2072863	911119	1221026	712549	1978822	1476013	535043	852092	1421965	850160	1891711	596083	987827	834565	822334	1334661	1382410	1374314	908193	1526114	1.01744e+06	2277774	3256579
1151	palmitate (16:0)	Lipid	Long Chain Fatty Acid	1336	LC/MS Neg	424	5618	255.233	57-10-3	985	C00249	HMDB00220	2529800448	3549634560	3496403200	3153372416	2441151488	2602211328	3146031872	4150147072	2952821504	2322147584	3469121024	3586476032	3443834368	2770684416	2567970560	2313554944	3203914240	2675769856	3762382080	3364536320	3505733632	3906282496	3687746560	3216955648	2885821952	2483600640	2612256000	2617538304	2232031744	4054292992	3927428864	4345947136	3225559552	3400772608	4222741248	2795084032	5049162240
1152	palmitoleate (16:1n7)	Lipid	Long Chain Fatty Acid	33447	LC/MS Neg	452	5475	253.217	373-49-9	445638	C08362	HMDB03229	483389952	979236928	561386944	735990080	309826752	398155456	605728704	1206444800	435488608	142697888	561455680	420408096	463448960	495179264	202798880	335800928	1929423360	388902784	2220630784	1287850368	1622415744	1163166592	2652863488	1733229696	393717600	386857664	552983360	540782720	297044000	1338549120	1420269696	1799863552	831481280	985036096	1618548992	515716224	2287690496
1403	palmitoleoylcarnitine (C16:1)*	Lipid	Fatty Acid Metabolism(Acyl Carnitine)	53223	LC/MS Pos Late	100009406	1357	398.326		71464547			9762802	3310457	4350334	1268799	5982860	16630118	22315380	13549449	14814979	4503560	2775058	2115412	2013889	1479094	18880794	3141493	22625246	3.36352e+06	29301916	6120986	4010566	4691316	6397478	5822169	1.71566e+06	16781952	10157973	17825544	9674400	4541920	5712093	5578998	1.82144e+06	1904194	9579565	8460683	35717920
1454	palmitoloelycholine	Lipid	Fatty Acid Metabolism (Acyl Choline)	53257	LC/MS Pos Late	100009334	1385	340.321					300679	119353	869702	424602	267691	771119	703254	344488	326518		306917	185108	172052	235734	101445		450623	89685	508184	242326	275894	370368	792974	605966	259096	852592	1038033	933428	2680747	656274	274374	214616	54423	167706	122574	307641	201740
2349	palmitoyl dihydrosphingomyelin (d18:0/16:0)*	Lipid	Sphingolipid Metabolism	52434	LC/MS Pos Late	100008954	2290	705.591		9939965			296934752	418199968	527264896	467125408	127251104	222728816	147318208	165261408	341908128	347919936	261674336	273091488	233131248	374590848	236038656	80780424	278740256	234604608	369277152	326600736	123993880	129487688	236498592	260161840	492089856	126894824	207701232	168827056	241014656	175087856	251284032	239092992	286942688	221002864	288882784	129414752	111422872
1620	palmitoyl ethanolamide	Lipid	Endocannabinoid	38165	LC/MS Neg	1489	6300	298.275	544-31-0	4671	C16512	HMDB02100	4.15422e+06	12228959	13046599	11952777	7128721	10068288	11714944	21959572	8990202	6503340	9832112	9846889	10084887	8526957	5259477	4431660	7366451	5600415	10361930	9274907	8102590	6330375	10244761	6122948	8956292	7510666	12619802	7395370	5948334	8896841	11045216	11777082	6070266	13691851	9234157	10186633	38707368
2351	palmitoyl sphingomyelin (d18:1/16:0)	Lipid	Sphingolipid Metabolism	37506	LC/MS Pos Late	100002107	2168	703.575	6254-89-3	9939941			1163934464	1406635392	1369793664	1192501376	592224896	902590464	845253056	724876800	1633900672	1566149376	890410496	1007147136	904715584	846309824	1824974976	618317376	951683200	693801536	1146463488	1395106304	815060416	1101816576	1052049344	1099417856	1522208256	677004544	691712128	891855104	937383808	1064585536	1230383232	1393176192	1018344448	1209759104	1208234112	745396416	784215552
2282	palmitoyl-arachidonoyl-glycerol (16:0/20:4) [2]*	Lipid	Diacylglycerol	54958	LC/MS Pos Late	100010925	3015	634.541				HMDB07112	3118423	2115930	2457607	2174846	6060505	6733930	6590629	6178642	993484	994636	2785770	992799	1149660	1838165	335218	3071056	4727526	2245477	5012292	1888942	3780822	1748711	3428835	2738213	906368	466782	703940	413839	733337	1590491	2487174	2185847	3639215	2984716	2705922	6561669	7862741
2275	palmitoyl-linoleoyl-glycerol (16:0/18:2) [2]*	Lipid	Diacylglycerol	52634	LC/MS Pos Late	100009055	3197	610.541				HMDB07103	11674979	8279421	6.94447e+06	5714800	8681802	9712242	16404998	14739011	8995192	2785756	10357631	5283983	5348418	12870041	5973804	7414142	41992760	6.72953e+06	36230836	19938796	17937948	13139186	29457964	26360994	7.85214e+06	7.92663e+06	6620608	8609016	5073893	16752094	8779140	12704299	13408042	5656857	11320492	7588988	11757004
2273	palmitoyl-oleoyl-glycerol (16:0/18:1) [2]*	Lipid	Diacylglycerol	54942	LC/MS Pos Late	100010917	3695	612.556			C13861	HMDB07102	28996540	17851562	17752862	10523758	9311804	13237611	14212780	12376473	24674700	11635056	39139412	17444468	19664152	21198778	16850928	12640855	52787464	9413096	47152056	34565020	27872796	18865554	34427856	33934516	15284978	8952140	8906381	10344285	7148238	25683068	18834188	35757496	29179780	15030503	25255478	14650494	21667716
1402	palmitoylcarnitine (C16)	Lipid	Fatty Acid Metabolism(Acyl Carnitine)	44681	LC/MS Pos Late	100000776	1425	400.342	6865-14-1	461	C02990	HMDB00222	9616456	6796497	7662318	2284694	21772454	52645460	84791080	47485768	13916004	3584266	13055002	13351499	11311013	3680393	13697256	2361489	9622348	3650698	14085438	8540961	3087929	5028499	3832934	2629043	4.08664e+06	13877069	9189350	16346339	10881733	7.99395e+06	6050810	6689272	2016092	3.60114e+06	8024272	24150284	41780664
1452	palmitoylcholine	Lipid	Fatty Acid Metabolism (Acyl Choline)	52944	LC/MS Pos Late	100009233	1482	342.337		151731			234605	125458	578746	395927	281961	734803	1228302	505733	183908		291079	193312	194376	179897		52974	139846	81208	223670	251124	168549	156785	315525	251526	453753	407547	415904	511435	1798479	705830	200731	299252	131343	215750	103082	216658	111383
3486	pantetheine	Cofactors and Vitamins	Pantothenate and CoA Metabolism	57555	LC/MS Neg	100001495	2765	277.123	496-65-1	439322	C00831		5216556	5100642	4142087	6260177	3528134	6450221	3255679	4346113	4341537	3026753	3.37037e+06	2621144	3304533	1732642	5052510	4132441	4709414	2387544	4529154	6.03515e+06	3217825	2864522	4159174	4694336	8414952	2979215	3116336	3922238	2845292	6369497	4560413	4841292	3823434	4445973	2820305	7230223	4923758
3479	pantothenate	Cofactors and Vitamins	Pantothenate and CoA Metabolism	1508	LC/MS Pos Early	1024	1667	220.118	137-08-6	6613	C00864	HMDB00210	443415264	359927904	350647424	369344896	794319168	978724416	866286400	1036675712	692841024	562509568	998499328	809652544	815450112	788190464	510227552	419647904	504808256	337033952	538215744	739852352	981768832	494618176	669283968	1120229376	652611456	531543072	656810752	559684480	1027628992	499367552	643101568	385899456	285329888	322984640	289538624	899981440	1236337024
4252	penicillin G	Xenobiotics	Drug - Antibiotic	37468	LC/MS Neg	100002155	3855	333.091	69-57-8	5904	C05551	HMDB15186	69676448	600376	93163448	84741600	31810444	97984296	68303856	57641732	79910176	73960696	99226136	90420000	67669728	57529160	86328736	61976580	63391392	50032712	79553856	91297384	33738564	69202080	70042216	35129228	125918200	28956358	56767192	38607120	24472488	111218824	73436120	95781032	81992784	99646712	114409544	43788608	80299472
1150	pentadecanoate (15:0)	Lipid	Long Chain Fatty Acid	1361	LC/MS Neg	980	5521	241.217	1002-84-2;10002-84-2	13849	C16537	HMDB00826	128901920	227370224	179690688	172992816	102544256	120090920	133124072	208298832	129987192	105817144	121929888	123097136	114751576	132094272	95512256	112237392	206608752	130496904	244111568	209861424	196171776	178295952	208454304	160665472	129631784	110879848	166253584	124914064	104033216	217275984	226107792	248735008	172016992	204054112	284666752	121641552	249898096
4649	phenol red	Xenobiotics	Chemical	36817	LC/MS Neg	100001724	3665.9	353.049	143-74-8	4766	C12600		16348939	12012272	20115772	18539376	6663870	18022128	14108723	12013558	12452489	8817364	21932772	16599099	12667860	15345414	13481305	8062661	9467191	6.93276e+06	10175799	17623992	12776048	9873065	13209902	11982226	22052252	4668674	9777911	6011125	8420893	18732684	18057572	20161412	15756591	20505300	22025124	11505216	16711274
145	phenol sulfate	Amino Acid	Tyrosine Metabolism	32553	LC/MS Neg	100001510	2156	172.991	937-34-8	74426	C02180	HMDB60015	1152450	1165643	1143712	1103471	8760645	12945883	13303297	19885756	53136000	39255992	6527838	5517301	5359583	7700977	22740768	1281114	1244724	554870	1985705	222905	411342	311034	781309	743435	229492	282916	264282	317615	306487	228326	452275	266252	149174	217476	189260	12972883	29749344
872	phenylacetylglycine	Peptide	Acetylated Peptides	33945	LC/MS Neg	100001275	2375	192.067	500-98-1	68144	C05598	HMDB00821	1087769	1935645	1118714	1559759	1240865	2036334	1.91218e+06	2578085	12427266	9414695	7417404	6299819	5949046	8297972	6215500	2288355	5023478	3.42179e+06	6210163	2831592	3.47805e+06	19174734	5805025	3875061	2144257	934971	3426474	1169226	1573457	1188378	3826878	1.92211e+06	1803530	1952312	1446708	9843668	5710540
114	phenylalanine	Amino Acid	Phenylalanine Metabolism	64	LC/MS Pos Early	460	2878	166.086	63-91-2	6140	C00079	HMDB00159	1969286912	2734899968	1718429824	1705703296	1873714688	2606463744	2702744320	2532806400	3560310272	3164805376	2575354880	2027147136	1837144448	2131714944	2910772992	902068352	1537001472	754213568	1657576192	2875390464	1389188992	1507558400	2125281536	1688916864	2649223424	961101760	1345714688	1066153984	1290070016	2132640128	2159660544	2170110720	1415318016	1564775296	1713439232	1987318272	2282585344
693	phenylalanylalanine	Peptide	Dipeptide	41374	LC/MS Pos Early	100003589	2909	237.123	3918-87-4	5488196			980458	703321	537013	625509		212361	109053	173963	736938	1.03941e+06		91356			1232769	320165	871570	156784	650479	634300			367732		370146					704572	1729029	2.8338e+06	1436664	1184241	1495401		90927
697	phenylalanylglycine	Peptide	Dipeptide	41370	LC/MS Pos Early	100003588	2898	223.108	721-90-4	98207		HMDB28995	9555496	5982252	6139244	4614199	1349272	3184412	2492257	2166132	14334664	17379564	1238845	1033923	908937	574545	22361606	3897227	10167590	2157397	8207510	13589941	529234	1.56013e+06	5970793	3120901	8510743	1375336	1388807	1507907	1175755	10027998	15116212	22274432	14209776	9738416	9908205	2353902	2484774
119	phenyllactate (PLA)	Amino Acid	Phenylalanine Metabolism	22130	LC/MS Polar	100000774	908	165.056	828-01-3	3848	C05607	HMDB00779	312554	6338450	187517	127000	442306	458126	648912	718312	1604404	696518	393375	228502	215025	474651	841773	464486	5436102	327203	1381812	1356340	240495	160615	198860	214731	1159688	188418		131547	129886	755415	1201426	2051797	993543	831621	1165266	416804	549600
1118	phosphate	Energy	Oxidative Phosphorylation	42109	LC/MS Pos Early	461	576	98.9842	7664-38-2	1061	C00009	HMDB01429	643877888	649569152	533903680	529628640	507537184	427815936	452732128	518889568	756107072	577680000	627500928	638791168	500296512	538803136	535865600	214439376	295140576	201281632	313116736	562512128	548110912	603485376	548730176	616417664	504360160	370522208	436122464	480507776	426914720	374384160	501498208	526009952	464856640	441921088	485142112	411907712	540263936
915	phosphoenolpyruvate (PEP)	Carbohydrate	Glycolysis, Gluconeogenesis, and Pyruvate Metabolism	597	LC/MS Neg	463	587.3	166.975	10526-80-4	1005	C00074	HMDB00263	2772247	2984582	3058675	4827073	239311	444107	221308	348415	5079826	5426131	319227	820989	633910	1055252	2122903	8387823	2287706	16129198	2495241	2181684	351922	430307	583107	302899	430346	260331	217989	301860	91045	3993236	701297	3411851	2437564	1426361	3321238	259873	885091
1685	phosphoethanolamine	Lipid	Phospholipid Metabolism	1600	LC/MS Polar	1026	4559.1	140.012	1071-23-4	1015	C00346	HMDB00224	5767676	3025927	3670419	4781924	2229628	3085982	31470882	6462000	122401096	64632096	36922884	33524544	31534858	61372352	60824032	22440404	23271144	17830466	25035306	19886968	51282288	37664832	53842240	71279512	17226196	5904811	7187464	6946606	22276344	20328860	4244951	5767938	1833826	6877701	5622599	526311	747654
3481	phosphopantetheine	Cofactors and Vitamins	Pantothenate and CoA Metabolism	15504	LC/MS Neg	100000328	1597	357.089	NA	987	C01134	HMDB01416	1008557	1084784	773816	958457	478931	762692	439150	579049	609828	242556	478150	356363	377923	457809	421202	291251	527921	220855	475092	509790	419250	312188	291342	312654	696175	153124	269163	162496	204209	434582	674993	1331321	690136	874922	919788	548212	565480
2375	phytosphingosine	Lipid	Sphingolipid Metabolism	1510	LC/MS Pos Late	469	1367	318.3	554-62-1	122121	C12144	HMDB04610	4.13219e+06	2440158	3738380	3558749	1.7625e+06	2339588	2667922	1.97872e+06	917984	555764	2174523	1169206	1450170	711785	693213	589867	1939951	345435	1473032	2854114	1017341	1079974	2391307	1398900	2169043	298681	147599	333001		1849408	2.05495e+06	3537525	3655338	2607731	2583885	2062428	2861269
108	pipecolate	Amino Acid	Lysine Metabolism	1444	LC/MS Pos Early	1025	2200	130.086	4043-87-2	849	C00408	HMDB00070	3226156	39357208	2556824	2132158	2744258	2293888	3556948	3203755	10129433	15221163	5350244	4237032	3467562	3.95042e+06	14195139	1361703	3230293	1154185	3.81644e+06	7536117	1716285	2269549	3842531	2647481	4750487	1.01799e+06	1061973	1211293	1039542	3428241	2714545	2172888	659504	1141491	2422831	2331125	3301546
376	pro-hydroxy-pro	Amino Acid	Urea cycle; Arginine and Proline Metabolism	35127	LC/MS Pos Early	100001167	2128	229.118	18684-24-7	11673055		HMDB06695	23569610	27184020	20828328	10889713	11214545	18056480	11979436	13037109	27350122	15956070	9929319	6972397	6834966	4.11923e+06	17484512	9809964	11932858	2625315	9454107	7.20964e+06	10486251	18440236	29897712	23123138	6550582	2682502	4858775	2028891	1320378	5.79269e+06	22907892	31467796	16795012	9995888	27162108	13931786	17439644
362	proline	Amino Acid	Urea cycle; Arginine and Proline Metabolism	1898	LC/MS Pos Early	480	1603	116.071	147-85-3	145742	C00148	HMDB00162	3349955584	3571204352	2156091648	2013178880	2164716544	2773484032	2471643392	2999713024	10366106624	5783755264	6828712960	5360736256	5220817920	5453983744	7005561344	1055090560	2707480320	957693888	2222423808	2712131584	3164644352	3400182784	5521397760	5215778304	1926561664	2802309632	2642190848	3198614528	2506267392	1819962240	2688883456	2705822464	1918329728	1703294592	2137299840	3530720512	6142867968
715	prolylglycine	Peptide	Dipeptide	40703	LC/MS Pos Early	100003674	2136	173.092	2578-57-6	6426709		HMDB11178	8901834	11403944	7.7757e+06	6.93139e+06	3507265	5872730	4443731	4430014	26229292	20944068	14640163	8012267	7963655	9286725	23631836	2478665	6155763	1837196	5141753	7.26198e+06	4078695	4942520	10906246	7976595	6.63338e+06	1328010	2.0522e+06	1.75985e+06	2145498	4206336	6010774	6094174	4499025	4325755	3964997	5628090	7.30271e+06
1363	propionylcarnitine (C3)	Lipid	Fatty Acid Metabolism (also BCAA Metabolism)	32452	LC/MS Pos Early	100001162	2590	218.139	17298-37-2	107738	C03017	HMDB00824	18868408	40752512	19833724	16525655	3.72832e+06	4317713	2653301	5103366	153145984	67246552	17290944	22552832	21254620	12829932	293883520	14789385	26220328	6742959	29585364	44894752	6639837	15385178	16144426	5621699	29344868	26036384	24251446	26112074	15649335	22168380	24622768	30820946	10096616	11353900	31269852	5.60646e+06	5488193
3391	pseudouridine	Nucleotide	Pyrimidine Metabolism, Uracil containing	33442	LC/MS Neg	821	1100	243.062	1445-07-4	15047	C02067	HMDB00767	5093341	5272026	5350138	3901649	4903504	5183652	6157014	5768016	4348562	2542682	15752263	8682080	9077760	10373481	3621424	2500249	5389910	1269119	5469408	5200239	7254768	3212878	4169550	12965846	4488544	1747891	1655490	2100731	1797225	3734352	4265064	6551877	3549304	2880117	2933355	5358321	6400472
3523	pterin	Cofactors and Vitamins	Pterin Metabolism	43023	LC/MS Pos Early	100004216	1805	164.057	22363-60-4	73000	C00715	HMDB00802	4346117	4561393	5264158	5936567	1321007	1119292	907357	1204164	6.14668e+06	3874116	926618	699524	937955	736343	3.9479e+06	1953286	936068	948306	618917	257588	2139287	1.83185e+06	2517120	987392	183420	1653675	2772896	1323762	4462325	106809	3245891	2742453	3480900	4533526	2723684	807520	567693
393	putrescine	Amino Acid	Polyamine Metabolism	1408	LC/MS Pos Early	49	3027	89.1073	110-60-1	1045	C00134	HMDB01414	21264464	19314100	11339246	17085020	6505159	9338625	8681282	10531571	34057416	12548100	23599236	17984720	15662927	25735708	21910682	8238445	3157664	3476395	6549378	13585986	15231187	13957522	27937830	21854176	10407963	7809868	12469718	10710179	15766090	7523302	9638690	8039330	4032256	5065972	4846315	9914623	18896976
3574	pyridoxal	Cofactors and Vitamins	Vitamin B6 Metabolism	1651	LC/MS Pos Early	491	2343	168.066	65-22-5	1050	C00250	HMDB01545	25984786	17728632	34358160	38535268	12915824	30187928	21025914	27759300	37008004	19335988	29209834	18253936	14718076	20795260	22629060	5664091	20068920	3696740	17456020	29843550	13983570	12155040	20486052	21796074	25427120	10169747	9749223	9049048	12470025	18749232	21848748	32515820	19602488	19692084	26019840	51028440	51053892
3573	pyridoxal phosphate	Cofactors and Vitamins	Vitamin B6 Metabolism	5331	LC/MS Neg	492	943	246.017	41468-25-1	1051	C00018	HMDB01491	420155	558939	288665	303583	312800	275517	339124	362948	114458	117156	118400	160403	131692	121463	109432	415734	609452	425219	828509	215762	549733	425074	529260	577135	160866	181551	323536	183756	217193	334530	203575	173283	338106	223077	310949	209533	536526
3571	pyridoxamine	Cofactors and Vitamins	Vitamin B6 Metabolism	2150	LC/MS Pos Early	568	2975	169.097	58052-48-5	1052	C00534	HMDB01431	5923869	8026416	8724652	9311938	2670605	5954333	4.10362e+06	4457944	5329772	4950562	5646347	4818542	3.72167e+06	4.1742e+06	4738590	5200693	13714058	3.71049e+06	13203168	8804975	6183102	7.32001e+06	7291693	9868541	8663181	5898112	4915338	5114644	6295115	11072407	7.70379e+06	8818618	8797202	7488703	9592910	10541603	7.90019e+06
3572	pyridoxamine phosphate	Cofactors and Vitamins	Vitamin B6 Metabolism	3138	LC/MS Pos Early	493	1932	249.063	529-96-4	1053	C00647	HMDB01555		965374	458807	728635	775304	834834	764301	658828	1561949	928640	1467593	1154395	998694	1094335	1086939	665997	599029	558997	1176582	767492		926319	457490	323908	692931					835728	567940	535939	817461	486568	794838	717390	1001037
3575	pyridoxate	Cofactors and Vitamins	Vitamin B6 Metabolism	31555	LC/MS Neg	100001121	2185	182.046	82-82-6	6723	C00847	HMDB00017	287739	699131	378609	347302	251189	589912	422730	437646	513738	398131	456843	342761	317577	314552	469037	205088	275793	179145	324765	428286	203880	239655	383804	316154	459082	191378	267724	183976	204658	373931	421907	500258	339165	410181	403947	426132	606310
3569	pyridoxine (Vitamin B6)	Cofactors and Vitamins	Vitamin B6 Metabolism	608	LC/MS Pos Early	936	2442	170.081	58-56-0	1054	C00314	HMDB02075	25006484	32334780	33683468	26715006	213958	73718048	14865952	19243954	102818152	83223360	169634800	124566352	88163600	96380384	91927080	19269046	41687472	20537586	45539252	102554488	78372136	73821832	112456328	110742808	113166792	34316576	70093272	41864092	63058992	85703856	86468080	75528272	43831360	59049836	70903768	72117720	96427464
3570	pyridoxine phosphate	Cofactors and Vitamins	Vitamin B6 Metabolism	57553	LC/MS Pos Early	494	1082	250.048	447-05-2	1055	C00627	HMDB01319																405721	193539	220500	291983								146141			66762							90559
50	pyroglutamine*	Amino Acid	Glutamate Metabolism	46225	LC/MS Pos Early	100001540	1900	129.066	2353-44-8	134508			20417344	20957496	6749452	7019327	33977640	35622836	43789648	59680496	63404528	33781908	80288272	69395480	70537920	59807868	69253152	7869908	13186980	7.38341e+06	19000724	16435276	39322672	34556500	32957208	31340464	7.61131e+06	26081916	21337116	29154764	15797960	9322726	34998448	20705524	12453518	8520737	29357546	64822316	107254848
916	pyruvate	Carbohydrate	Glycolysis, Gluconeogenesis, and Pyruvate Metabolism	22250	LC/MS Polar	823	2650	175.025	127-17-3	1060	C00022	HMDB00243	1732979	4330922	1763452	2365140	7058237	11650928	10824572	12678243	11114233	7773796	11026471	8463369	9177415	6691116	4719742	6596577	20956372	5464985	19413256	1074546	10075314	5284340	13715901	14280451	1171361	15502685	16888008	16126232	15277191	1255845	7354272	4448562	2066675	3848354	2940232	12705133	18094268
3562	retinal	Cofactors and Vitamins	Vitamin A Metabolism	40807	LC/MS Pos Late	100004088	1666	285.221		638015	C00376	HMDB01358	38297.5	47783	35108.2	45898	149149	284127	320734	249106	49913	63512	149881	171324	145816	207800			140340	69977	60367	384698	444042	598553	595647	474967	483869	29405.7	84970	13748.3	45786	376918	35174	76177	35806	89289	14334.1	218781	286346
3555	retinol (Vitamin A)	Cofactors and Vitamins	Vitamin A Metabolism	1806	LC/MS Pos Late	498	1636	269.226	68-26-8	445354	C00473	HMDB00305	6384754	3654472	5470181	3166275	1.01209e+06	2100980	1940862	1346242	4886680	3403030	1570276	1287635	911371	1.91876e+06	3014841	555385	3625366	1369641	3088300	4508456	1146354	2823192	6434858	2329109	3283791	3098431	3454036	3698822	2739086	2771100	4963696	3.99235e+06	3873975	6238444	4075116	1852008	1493016
935	ribitol	Carbohydrate	Pentose Metabolism	15772	LC/MS Polar	100000406	1789.6	151.061	488-81-3	6912	C00474	HMDB00508	20593552	11642451	12602780	16344528	7987061	10975747	6753836	9206451	4458960	2483493	7983903	5.4585e+06	5293206	5414159	2466810	3.89108e+06	11988771	3707553	10820202	20039860	11066167	4645018	7947449	6274812	12573202	4111850	6258168	4852456	7533106	19190032	16456766	36261792	16949044	15302643	20454256	7273595	8641080
3476	riboflavin (Vitamin B2)	Cofactors and Vitamins	Riboflavin Metabolism	1827	LC/MS Pos Early	500	2292	377.146	83-88-5	493570	C00255	HMDB00244	636383	870002	679176	487202	232716	496388	478631	414457	960381	363099	1179597	628833	589250	671168	512741	377091	517276	205719	471798	581248	506699	556503	715942	764905	493283	178603	276882	174755	150858	355095	667199	1172620	481149	507242	582497	379867	715467
936	ribonate	Carbohydrate	Pentose Metabolism	27731	LC/MS Polar	100001007	2425	165.04	5336-08-03	5460677	C01685	HMDB00867	42764264	96269840	47930880	27050556	51142056	98309848	65329764	80468144	158387488	100769512	118517736	89468872	91140720	102855448	97394768	34825144	75759920	24820000	90834536	35475728	159022048	84606464	83213960	146697600	22561974	14410060	13070677	25235406	22974424	26885836	102926144	107195704	37595124	56218248	102640888	73495752	90643144
934	ribose	Carbohydrate	Pentose Metabolism	1471	LC/MS Polar	914	1508.2	195.051	50-69-1	5779	C00121	HMDB00283	5003546	4306728	4193175	3864291	5123935	12587439	5884836	7921631	10989534	9264994	7912633	5109478	4616884	5139527	9298257	33200162	56434768	19098636	63299840	11050205	20041564	11290676	10332733	14017025	5545909	1351367	1926647	1472638	1776918	28682996	13842264	31591766	4657111	6694444	10723337	12236317	8499702
926	ribose 1-phosphate	Carbohydrate	Pentose Phosphate Pathway	1763	LC/MS Polar	219	4025	229.012	50-99-7;58459-37-3	439236	C00620	HMDB01489	24762022	69338096	42563248	25205970	1.81095e+06	18676492	5342988		10840172		14474430	29488724	16072673	15596137	20195976	159840272	263416416	147661744	428776672	10283567	71976088	108961344	17798784	38198484	8221684	3974473	908712	8089204	2736872	93403880	158469440	252886704	29947110	129314680	214580944		8575750
925	ribose 5-phosphate	Carbohydrate	Pentose Phosphate Pathway	561	LC/MS Polar	19	4193	229.012	18265-46-8;108321-05-7		C00117	HMDB01548		2775582	1103770	450779		680937		1250292	334685	1354120	1855066	1934741	1660758	855320	1436942	5850203	7408162	1674276	14533988	2951831			634876	124992	2348496		44867	757411	804173	4890195	18498316	6832603	3960627	14583006	7554387	1047098	1110147
961	ribulonate/xylulonate*	Carbohydrate	Pentose Metabolism	61858	LC/MS Polar	100019968	2350	165.04					1731482	3343842	1932648	2016300	1661692	4480156	2753115	2742882	2748755	2028839	2892645	4068450	1709407	2242633	2892358	896535	1532586	928063	1208267	2290500	1059032	3107184	1917047	1476648	2223173	658968	1701180	1152704	1351597	2270576	2408967	2247213	2026877	2737197	2115336	2937085	4733462
958	ribulose/xylulose	Carbohydrate	Pentose Metabolism	54671	LC/MS Polar	100006122	1400	195.051		5289590			1323249	684071	284679		235065			381860	2059359	561293	488032			553265	823367	3.79127e+06	8003348	1292889	7352054	956363	2366185	1388611	982230	1491883	151482		165938			1346475	1279063	4037033	780679	395511	905934		271558
930	ribulose/xylulose 5-phosphate	Carbohydrate	Pentose Phosphate Pathway	37288	LC/MS Polar	100002179	3888	229.012			C00199		12286785	36267884	25428236	11254657	685568	716482	2.92758e+06	3289348	3128194	4728635	2146590	6.02683e+06	4710693	5227530	3106422	23199086		29715728	93701504	3207497	26793166	20585698	12502823	16089838	3413669	1182564	688116	3063139	3629718	49571068	83096784	58825000	7956692	46264720	70549824	1048516	1257897
58	S-1-pyrroline-5-carboxylate	Amino Acid	Glutamate Metabolism	42370	LC/MS Pos Early	35	1528	114.055	2906-39-0	1196	C04322	HMDB01301	17319024	20477014	14932669	8.19705e+06	10652743	22018224	14435347	13456961	40406696	49406504	5475566	3680469	3187820	2406615	53093244	2376761	6962558	3223426	6042065	19075162	3121980	5432961	12695536	5384798	11839220	14969045	30644948	14797906	17890240	6353448	5834511	3.26915e+06	3.37526e+06	4122560	7563843	10605251	28374302
326	S-adenosylhomocysteine (SAH)	Amino Acid	Methionine, Cysteine, SAM and Taurine Metabolism	42382	LC/MS Neg	197	1832.4	383.114	979-92-0	439155	C00021	HMDB00939	6006342	9600813	6799117	6.92342e+06	4993967	7268474	6543127	7058026	8694731	5719911	11822723	9265684	8596313	10146728	6692416	3387416	5573156	2731035	5722568	7730254	7.73213e+06	7.30025e+06	8770722	8585837	7108218	3313451	4225864	3843973	4501928	5444291	4564130	4981043	3.38047e+06	4052137	3675674	6454655	7897930
325	S-adenosylmethionine (SAM)	Amino Acid	Methionine, Cysteine, SAM and Taurine Metabolism	15915	LC/MS Pos Early	1263	3002	399.145	24346-00-7;86867-01-8;86867-0108	34756	C00019	HMDB01185	18707648	25823512	15748529	19348542	10881848	20755108	16316066	15919023	34386752	26181104	22285910	17098180	15367534	17462804	22261652	5426974	8222678	4.17064e+06	10854356	20664386	16348381	16811532	28858104	17216652	17377146	5088971	9039000	7198235	10564417	11271553	17888216	13631268	6948589	12700344	10688097	12725050	19833926
419	S-lactoylglutathione	Amino Acid	Glutathione Metabolism	15731	LC/MS Neg	1343	1248	378.098	54398-03-7	440018	C03451	HMDB01066																15250141	4.09589e+06	20982412	3077137		50493			35563						1210158
334	S-methylcysteine	Amino Acid	Methionine, Cysteine, SAM and Taurine Metabolism	39592	LC/MS Pos Early	100002749	1955	119.016	1187-84-4	24417		HMDB02108	486704	666031	469209	327387	690452	688287	1516144	997490	1323164	1.82123e+06	1328599	1.25441e+06	1208454	1593041	2163593	188848				985461		152017	386981		1055787					827539	580790	700630	254587	555143	531512	852690
335	S-methylcysteine sulfoxide	Amino Acid	Methionine, Cysteine, SAM and Taurine Metabolism	43378	LC/MS Pos Early	100002927	900	152.038	6853-87-8	82142		HMDB29432	215532	252749	152655	189506		238276	170270	345158	620908	291481	841992	834978	391373	1262594	642231		67002			462708	264936	267624	384527	291062	340413		155210	109947	85272		483043	294437	92063	229631		189807	136336
418	S-methylglutathione	Amino Acid	Glutathione Metabolism	33944	LC/MS Pos Early	100001259	2200	322.107	2922-56-7	3605667	C11347		1870772	2130562	1546656	1921601	1181664	1560266	648380	1042884	726558	835893	1589653	1.44724e+06	900489	1787409	244694	339189	792818	754140	624575	791641	3323204	1859490	2558399	2876969	910469	1373799	2017333	1481132	2107357	338234	1185227	789444	625975	611334	623496	887500	1540893
318	S-methylmethionine	Amino Acid	Methionine, Cysteine, SAM and Taurine Metabolism	38127	LC/MS Pos Early	100002183	2555	164.074	3493-12-07	458	C05319	HMDB38670			68210	61394		88568	151487	76155	132471	129396	215949	92067	107441	77160	115733					63447		56155			130235						138386	135317		81833			110192
99	saccharopine	Amino Acid	Lysine Metabolism	1495	LC/MS Pos Early	392	2530	277.139	997-68-2	160556	C00449	HMDB00279	28972126	38845188	31530116	17359028	2558207	5072796	17742688	10545162	71373240	91335936	3357676	1798616	1439013	1139917	54000596	10899193	71451080	6065004	56889248	157467408	36214732	32006276	64874260	48938472	77296440	31964342	17555398	39509168	17431328	74814400	46569884	50148388	18660596	20472104	41211824		478745
4488	salicylate	Xenobiotics	Drug - Topical Agents	1515	LC/MS Polar	501	802	137.024	69-72-7	338	C00805	HMDB01895	339580	944101	366741			279483			355771	291798	378684	444796		364756	460809	365638		349364		342445	326704	355310	356667				358711	278476	221325	247023	190560	379796		270242	368746	222019	294863
960	sedoheptulose	Carbohydrate	Pentose Metabolism	53237	LC/MS Polar	100002619	2255	209.067	3019-74-7	5459879		HMDB03219	1615172	1.01235e+06	738332	652299	489303	608385	430807	596858	1119618	561028	540029	391559	535872	271223	542621	1154569	1326660		1389540	792913	1558910	1047909	2621754	1323383	366201	503794	675945	795804	955658	645193	3796269	12599968	2270872	3078330	2740248	757182	647894
928	sedoheptulose-7-phosphate	Carbohydrate	Pentose Phosphate Pathway	35649	LC/MS Neg	100001628	599.6	289.033	2646-35-7	616	C05382	HMDB01068	13018787	9284153	7113330	5490742	3037698	3339726	2315762	3407879	6707039	3657030	4384769	3532263	3167798	3174255	3733579	9481517	10714670	5184543	11410249	10127578	19099504	9969167	10879797	5905654	6214033	4478740	4505513	6183089	5421215	7.38065e+06	37826276	83485712	20794196	37684784	24203348	3484375	2760386
9	serine	Amino Acid	Glycine, Serine and Threonine Metabolism	1648	LC/MS Pos Early	503	1239	106.05	56-45-1	5951	C00065	HMDB00187	345244416	385277056	256835840	245148640	293254528	429525344	459899680	399860128	564876416	464920256	537506304	441174944	393521696	406958752	451411392	232618080	320084000	160020240	366972640	526280832	325251552	364357472	683874176	467422752	477273472	198801872	303922560	233182432	305925952	400390624	385397728	419360512	253127520	254725568	265730736	319411840	397977504
226	serotonin	Amino Acid	Tryptophan Metabolism	2342	LC/MS Pos Early	504	2550	177.102	153-98-0	5202	C00780	HMDB00259	568344	472841	1321599	2116733	4.74859e+06	5402610	6446680	5229439	17150872	16034164	72110				2498115	1562428	2995774	1119758	3909113	4360933	11025326	4953791	8284543	1055358	7632141	1856971	8599507	2185490	669937	5116691	1982878	2572587	2123158	1903911	1812650	4224831	9234188
394	spermidine	Amino Acid	Polyamine Metabolism	485	LC/MS Pos Early	50	3355	146.165	124-20-9	1102	C00315	HMDB01257	31357664	43124480	19362148	33848520	13035374	17866934	25360392	18052868	31806010	19943174	80485424	58226008	54242052	42457184	21054384	29594828	12083885	13148774	20758402	23608148	12944417	16862446	29440198	17488316	29573442	6.55874e+06	9428015	9357827	11753460	22480026	27364544	19982264	8929845	15413365	13304165	19905404	31074396
2393	sphingadienine	Lipid	Sphingolipid Metabolism	57426	LC/MS Pos Late	100015643	1350	298.274	25696-03-1	6449795			42343640	23446684	29857820	33118140	32938948	47797312	48748456	22675718	12878391	8348294	12574023	6754168	8469888	7038660	16270829	10925667	32706760	13414541	29853984	77671832	13871796	10324151	13346482	10763362	46940408	4687878	2234644	4995553	1.98335e+06	31043024	32571954	70076776	67274040	26418468	51179152	46361676	48419792
2334	sphinganine	Lipid	Sphingolipid Metabolism	17769	LC/MS Pos Late	313	1413	302.305	3102-56-5	3126	C00836	HMDB00269	19005530	16639798	19581496	17870170	8995726	12889894	9726299	7689885	5773247	3614877	11580704	7472725	7814644	8151181	5276871	3392838	14764201	5124834	13893332	42202928	4946378	3901697	7618693	5620781	34459188	2725730	1718231	3016065	1187324	24633878	11055607	16719945	16423621	11199158	15739043	9903448	12094431
2359	sphingomyelin (d17:1/16:0, d18:1/15:0, d16:1/17:0)*	Lipid	Sphingolipid Metabolism	52433	LC/MS Pos Late	100006314	2082	689.559	121999-58-4				117247584	129537000	144302464	119990112	71431448	139300048	115534976	91066640	122771472	93375888	86164616	93110040	76449840	77949552	117087136	42981376	102001920	43073928	115082904	213293664	66467880	82088472	90116392	83377392	169859584	52807884	51369716	68114304	70612064	121797424	122557528	158008288	96388864	130050600	107605848	89126960	120446400
2386	sphingomyelin (d17:2/16:0, d18:2/15:0)*	Lipid	Sphingolipid Metabolism	57483	LC/MS Pos Late	100015793	1837	687.544					1304184	1228503	1566491	1305288	1524533	2644732	1916545	1550167	1662307	1033397	1244561	871734	736261	910959	1319007	704672	1436014	621059	1536250	1881344	755468	830040	1120236	1088080	1474952	651083	411774	700135	1094861	952823	1126046	1776527	1117666	1071736	1121384	1940060	2728729
2385	sphingomyelin (d18:0/18:0, d19:0/17:0)*	Lipid	Sphingolipid Metabolism	57473	LC/MS Pos Late	100009027	2362	733.622				HMDB12087	14194578	12253034	15849173	14154255	70432720	117941512	73749352	70276760	13773833	16644319	12590926	12315674	9480392	16956768	12466637	2375723	9839111	7814449	16806640	8621925		5520538	6148508	15588324	7960701	3777128	7687526	4464767	6993612	2814427	3990469	7761192	15335756	7022314	10245636	54865432	48483696
2384	sphingomyelin (d18:0/20:0, d16:0/22:0)*	Lipid	Sphingolipid Metabolism	57476	LC/MS Pos Late	100015786	2600	761.653					5.3406e+06	3524234	4795237	3826327	24570588	34240772	24979640	22309396	4419920	2249116	6977536	4492141	4687053	8497567	2294539	2270864	3685406	2930653	5913354	4414323	2217788	2014165	2395296	5407880	3113621	2176205	3700822	2.57106e+06	4029014	1081490	3566833	7548964	7341729	3815875	4171526	21380108	19955250
2357	sphingomyelin (d18:1/14:0, d16:1/16:0)*	Lipid	Sphingolipid Metabolism	42463	LC/MS Pos Late	100004328	1998	675.544		11433862		HMDB12097	104465088	107967120	124591040	98882624	63570236	129053888	106948976	76842368	184951120	121351624	122369016	121091632	95763752	100382240	197587328	46582820	99094064	41272916	106443368	149064608	58343360	85281672	88345904	91076048	131356008	48355108	41467440	62937600	63015620	83038856	102779256	142730512	94903496	97486176	109623384	94340800	116967296
2361	sphingomyelin (d18:1/17:0, d17:1/18:0, d19:1/16:0)	Lipid	Sphingolipid Metabolism	52615	LC/MS Pos Late	100008920	2312	717.591	121999-64-2				62545884	58097232	59429584	55655944	28278668	50818956	44171080	33724044	76056664	69849168	45411664	42187952	43049072	32462568	103754376	32893518	78842992	33817840	79085360	88152312	41239600	54955232	58178680	65836248	84001952	32522340	35658280	43877008	50600568	52439560	41100664	86176648	43491096	47960856	63044464	31690758	39381440
2362	sphingomyelin (d18:1/18:1, d18:2/18:0)	Lipid	Sphingolipid Metabolism	37529	LC/MS Pos Late	100002106	2167	729.591	108392-10-5	6443882		HMDB12101	23058132	23065160	22000648	17897960	22574970	34218904	29412508	25621136	82687560	94693016	8449880	9564622	8048347	12604229	86774096	21415376	26232492	23805248	33222824	18000660	21653076	23738468	28256860	36303840	21911800	24776958	32237808	32914582	38316360	10492281	23556172	25980160	17702724	20245316	19015888	21825096	24905034
2388	sphingomyelin (d18:1/19:0, d19:1/18:0)*	Lipid	Sphingolipid Metabolism	57475	LC/MS Pos Late	100015787	2330	745.622					1027881	1278387	986566		10860404	17216652	14195786	13328354	2879839		867247			1150310	3568251		1.62821e+06		2561633		889710	1243279	1358743	2661102			655490	1016152			988926			1309956	1125173	11327894	12705005
2363	sphingomyelin (d18:1/20:0, d16:1/22:0)*	Lipid	Sphingolipid Metabolism	48490	LC/MS Pos Late	100006290	2685	759.638				HMDB12102	13164001	9285982	9281268	6.88403e+06	64907916	104284224	93134328	74185696	8499070	8627405	11784988	11772655	9425029	13174117	9173039	9799414	11694812	8975630	16231111	9999513	9728263	12840879	10996559	17707096	7.3268e+06	9431011	11221681	11726081	10491349	3.9128e+06	10673124	19206420	16891564	13371167	13413302	68118280	78127896
2364	sphingomyelin (d18:1/20:1, d18:2/20:0)*	Lipid	Sphingolipid Metabolism	48491	LC/MS Pos Late	100006292	2383	757.622	222403-67-0					410046	234417		1593290	4670982	4759238	3005797	798170	1030257				495077	709794	455945	719986	666414	983309	436426	731870	779621	1050596	1.99639e+06	309771		521550	758817			745904	1693488	632905	1338111		3.59757e+06	3785070
2365	sphingomyelin (d18:1/21:0, d17:1/22:0, d16:1/23:0)*	Lipid	Sphingolipid Metabolism	52495	LC/MS Pos Late	100009025	2793	773.653					12660149	10064919	11558562	8439123	52973324	84840120	80523440	52338916	8873930	6300826	12589729	12799532	12523000	13211090	7202934	6.51198e+06	9407068	4612781	11756419	16998908	8.03984e+06	8304241	9301294	15171033	9536548	4888964	5406293	5.58641e+06	7.37529e+06	6673443	10758331	23379670	16690674	14589660	13101215	56824772	79831616
2366	sphingomyelin (d18:1/22:1, d18:2/22:0, d16:1/24:1)*	Lipid	Sphingolipid Metabolism	48493	LC/MS Pos Late	100006295	2666	785.653				HMDB12104	65536984	65538796	66781112	56468236	183391744	315061696	280031424	190903040	73741672	74593560	47125852	44841632	39989000	51423672	71627384	50274712	85207368	43599912	100624800	143774736	82857384	89040440	91778584	101029288	114297856	41017440	41582324	53285812	55940408	91006256	89165584	118162464	79285696	89185736	93354872	200169536	245317856
2383	sphingomyelin (d18:1/22:2, d18:2/22:1, d16:1/24:2)*	Lipid	Sphingolipid Metabolism	57477	LC/MS Pos Late	100006296	2209	783.637					1214180	1202626	994614	598819	7218757	11986451	9446056	7005580	1.02162e+06	1098586	487269	642340	591862	649732	837843	1003158	1519072	762095	2172057	1831411	1094869	1.84124e+06	920730	1982297	826426	561521	525297	1012031	1269617	1080935	1175484	2467230	1632098	2160093	1831678	5867877	6.95632e+06
2368	sphingomyelin (d18:1/24:1, d18:2/24:0)*	Lipid	Sphingolipid Metabolism	47153	LC/MS Pos Late	100005986	3033	813.684	94359-13-4			HMDB12107	2445542400	2311971072	2484414464	2155845632	2379623936	3157732608	3135773440	2004430336	4257571328	3795686144	2383933696	1619518720	1553365248	1413020800	4358290432	1938416128	3535996928	1943150208	4182192128	3524829440	3286728704	3628396288	4196403968	4137133056	3156232704	1798271872	1914378368	1864120064	1814992000	1852656384	2459148544	3597985280	2421881856	1584386688	3314705408	3329195264	3356599808
2382	sphingomyelin (d18:1/25:0, d19:0/24:1, d20:1/23:0, d19:1/24:0)*	Lipid	Sphingolipid Metabolism	57478	LC/MS Pos Late	100015792	3500	829.716					15141381	8480473	11184015	6553786	2.83789e+06	4536900	5540009	3197282	2376942	2.89761e+06	6143981	3715337	3749752	3034831	3052613	4956269	10558319	2359977	12381595	41817428	9153428	7.25968e+06	11214123	13009876	16912088	1377149	1643677	1617094	2019180	11610085	9329889	31836742	9664348	11846006	13817718	4214611	8629176
2358	sphingomyelin (d18:2/14:0, d18:1/14:1)*	Lipid	Sphingolipid Metabolism	47154	LC/MS Pos Late	100005985	1860	673.528					6122478	3353630	4908539	3532556	2334801	3.90967e+06	3225882	2758619	5428484	1.90934e+06	4852572	2925761	2658099	2432234	4.17624e+06	1391092	4698394	1075434	5713322	4580013	1346002	1406575	4775516	3608253	2664606	1282211	1051639	1591503	1962962	1913490	2837578	4994336	2984849	3273096	3246222	3754010	5705590
2360	sphingomyelin (d18:2/16:0, d18:1/16:1)*	Lipid	Sphingolipid Metabolism	42459	LC/MS Pos Late	100004329	2002	701.559					109162848	112705504	127795040	101403040	93475024	185432112	152047328	115631952	168167360	122296784	108786064	110293784	88669664	78242184	161463984	62165532	107032080	52068804	120068648	136246816	67237888	89491616	84675664	93087424	129935400	63505852	56910520	80514400	99449648	75548112	112590040	154495744	105369712	110965576	92383168	144378192	178093024
2387	sphingomyelin (d18:2/18:1)*	Lipid	Sphingolipid Metabolism	57474	LC/MS Pos Late	100015788	1904	727.575					1.62582e+06	1.49532e+06	1.55083e+06	1002409	754010	866075	609188	796289	5.28325e+06	4268976	302947	322077	61323.5	393049	4543982	1.12868e+06	2.0942e+06	837855	2.32965e+06	670400	914658	961826	1239204	1738662	789412	1.2561e+06	1.22948e+06	1.36472e+06	2.34703e+06	438553	1018856	1145635	857500	1183286	677400	456535	433948
2367	sphingomyelin (d18:2/23:0, d18:1/23:1, d17:1/24:1)*	Lipid	Sphingolipid Metabolism	52435	LC/MS Pos Late	100008956	2845	799.669					103604672	95208784	106570408	84919672	207257888	333805984	324873632	228810768	128595656	97678944	68397824	51351680	45861692	64924140	118199512	71837280	161519872	50298424	193035264	300448512	133688520	120362344	157802032	166713312	202450800	59516032	59789468	68044232	70352136	143803296	126992800	183937200	108402360	110925064	138071696	276106112	382071552
2376	sphingomyelin (d18:2/23:1)*	Lipid	Sphingolipid Metabolism	57482	LC/MS Pos Late	100015791	2315	797.653					4.0051e+06	2484876	3301636	2307146	20777420	36176740	33349970	23444264	2648547	2102449	1783311		1651024	1607852	2294189	3790213	4668849	1.98589e+06	6032731	6921951	3351934	4666938	3368456	4742392	3795218	1261064	1205277	1653090	1957359	4163581	4316839	8.15316e+06	5153323	5463897	5425494	29045454	30870584
2369	sphingomyelin (d18:2/24:1, d18:1/24:2)*	Lipid	Sphingolipid Metabolism	52437	LC/MS Pos Late	100008957	2635	811.669					137345264	153366512	132700560	113249448	208141328	393029056	341293856	274869792	180381808	195011408	70548656	69811624	61272856	73275544	177685072	139365488	199531712	115769112	252588096	189948336	150035104	193204640	153653104	169796112	172654240	97483592	91176344	125245224	139162256	140487824	174112224	217935456	145830336	155320992	174614064	310700000	361422464
2379	sphingomyelin (d18:2/24:2)*	Lipid	Sphingolipid Metabolism	57479	LC/MS Pos Late	100015789	2215	809.653					1071679	988735	807431	530840	4808594	9872302	8037037	6.62584e+06	626541	827639	592320	492853	636273	717012	589864	1485839	1549701	698880	2226258	1380384	852200	1771426	691950	1201784	1011285	447328	396249	858910	857496	704491	1122745	2360265	2016953	1923819	1.52312e+06	6081271	7276427
2372	sphingosine	Lipid	Sphingolipid Metabolism	17747	LC/MS Pos Late	297	1393	300.29	123-78-4	5353955	C00319	HMDB00252	101494048	82015704	95990800	86476344	49018616	77846648	70902400	51894568	44080528	19901652	41164312	24184368	29845572	21117024	42273704	19630464	68775080	24274408	62736164	142363232	43835520	34446464	54236512	38310844	91687600	14999565	7931365	16065416	4711823	78114872	75986224	108728648	90901448	69711144	87895824	59522080	92746336
2373	sphingosine 1-phosphate	Lipid	Sphingolipid Metabolism	34445	LC/MS Pos Late	100000626	1375	380.256	26993-30-6	5283560	C06124	HMDB00277	3492626	4370082	3166999	1901880	376654	1.03415e+06	534582	524164	1164027	2298565	385458	273503	284068	364156	2373112	464638	1159367	303125	1358499	1374067	229932	243461	450761	461783	916439			84106	58611	792037	1279741	1240550	2.06551e+06	1485504	3505749	302794	663306
3994	stachydrine	Xenobiotics	Food Component/Plant	34384	LC/MS Pos Early	100001296	1440	144.102	4136-37-2	115244	C10172	HMDB04827	684811	1085549	373496	520831	511397	549121	606416	609926	852292	649159	1092994	949568	890824	908954	801431	400834	441084	476213	550512	699821	735773	813478	1018670	979146	806476	522255	591185	672926	781796	668425	727611	634968	510705	443844	739609	563935	968016
1157	stearate (18:0)	Lipid	Long Chain Fatty Acid	1358	LC/MS Neg	439	5872	283.264	57-11-4	5281	C01530	HMDB00827	2237252096	3837297408	3785138688	3661998336	2157968896	2685988864	2875834112	3844323584	2628489728	2523740416	3751531776	3929457408	3702239744	2720863232	2775837184	2414745600	3098040576	3100773632	3616397824	3910327296	3185729536	3269117184	3570554368	3380364544	3547482624	2593762304	3160801536	2464808960	2274076160	3734055680	3141181440	3782401536	2691747328	3424608256	3576608256	2491966464	5608060928
1189	stearidonate (18:4n3)	Lipid	Polyunsaturated Fatty Acid (n3 and n6)	33969	LC/MS Neg	100001229	5395	275.202	111174-40-4	5312508	C16300	HMDB06547	3494748	3.4703e+06	1793390	2.98896e+06	1.50722e+06	2683340	2147260	3.76715e+06	288377							2105420	7098557	2274979	7.85809e+06	7343381	3035509	1117849	3414884	1735533	2006133	1095653	938642	1359654	752954	4558453	7174032	11844715	7140091	5808696	9006344	2197246	6864396
1621	stearoyl ethanolamide	Lipid	Endocannabinoid	38625	LC/MS Pos Late	100002254	1787	328.321	111-57-9	27902		HMDB13078	6916749	8065248	8758309	7587728	2267136	3784846	5904866	2832172	4900279	2396926	11472463	6271537	6.48106e+06	5707708	2713039	2.98763e+06	8.06432e+06	2569601	8930931	8850979	4226258	4550580	7627098	4857457	6998138	2422782	2733252	3081003	2561757	4323726	5059084	7455463	5527123	6849034	5512002	2387096	3.51098e+06
2352	stearoyl sphingomyelin (d18:1/18:0)	Lipid	Sphingolipid Metabolism	19503	LC/MS Pos Late	1538	2400	731.606	85187-10-6;85187-10-6	6453725	C00550	HMDB01348	11399472	10708868	11955547	10805493	68337496	101334368	88458352	80851168	21256398	31870378	9847270	10658603	10851895	7.77685e+06	37454640	12782133	11963812	12670405	14636000	9429312	9867482	14781753	10246675	17111520	8604191	9798785	9707840	11485642	11610713	5115032	8416858	16652991	15254248	12788866	13404706	67825400	68198224
2304	stearoyl-arachidonoyl-glycerol (18:0/20:4) [1]*	Lipid	Diacylglycerol	57450	LC/MS Pos Late	100010949	3404	662.572					4314375	2075285	3129189	1749873							2275643	458645	1698408	941182						803944		102091			475265		1213602	137548	164800	411234	1206184	562251	1953460	3158119
2305	stearoyl-arachidonoyl-glycerol (18:0/20:4) [2]*	Lipid	Diacylglycerol	57449	LC/MS Pos Late	100010950	3522	662.572					10998781	7589472	7.88e+06	5878883	8967614	15499775	12631377	9762445	2199340	1588949	8694907	6827241	6793156	6087164	2409592	3432505	8384950	3401080	8402960	6000199	4762435	4629526	4652587	4977459	4422912	4544959	4695208	4450933	4460120	4891943	3817818	8758605	7450686	5941019	6132172	15504147	14438950
1404	stearoylcarnitine (C18)	Lipid	Fatty Acid Metabolism(Acyl Carnitine)	34409	LC/MS Pos Late	100001391	1485	428.373	18822-91-8	6426855		HMDB00848	4243698	3456560	3270574	1786518	5419220	12177896	33832860	15593046	3668972	1780267	5853289	4638979	4527201	1.69559e+06	4253730	1692361	5588227	2078036	8279544	4385876	1881556	2571013	2495115	1829604	2494853	5619851	4207553	6796970	7197077	3.82618e+06	1827249	3827917	1784750	2.94301e+06	3589125	5704105	7576327
1102	succinate	Energy	TCA Cycle	1437	LC/MS Polar	252	3149	117.019	110-15-6	1110	C00042	HMDB00254	470072960	322709504	326139520	29360408	247427296	27364208	427569568	43836232	1382907520	247288816	619861440	23546222	408745536	63016872	948020480	74379248	143813936	4103114	122720312	126513072	357806432	80085056	284935552	35446788	103001768	138530288	563852224	26962436	665090496	81219936	248573920	137354128	270970336	5857916	290115648	312467456	570175872
4661	succinimide	Xenobiotics	Chemical	41888	LC/MS Polar	100003696	2155	116.035	123-56-8	11439	C07273		287644	362851	399073	378309	373880	291839	396656		1172299	620693	726017	537848	513231	780689	572766	1.26013e+06	759605	647876	459318	552010	526821	323171	271712	533661		643883	1688887	620260	591746	198917	349075		557726	189370		452606	547845
1101	succinylcarnitine (C4-DC)	Energy	TCA Cycle	37058	LC/MS Pos Early	100001948	2291	262.129	256928-74-2	71464481		HMDB61717	2626821	3025149	1816175	1628362	5093259	7916750	7548707	6970373	1781042	910402	2109693	1771652	1555240	1031471	1840819	919313	1226609	1198062	2397632	1722121	5932721	6826831	16705604	10292750	1296316	2203142	2388355	2.56929e+06	1472650	1209922	2413432	2460269	1731622	2017178	2115328	7620891	12789558
4556	sulfate*	Xenobiotics	Chemical	46960	LC/MS Neg	100002528	616	96.9601	14808-79-8	1118	C00059	HMDB01448	6578371	14890165	10737027	12173925	8036492	16291248	10846230	9109766	1442104	5983603	16619474	15347005	12183127	13176150	7518825	7505460	7784637	6747829	9080570	10898854	6.31219e+06	10443673	13820097	7205157	15760146	5981327	13053319	5430016	6145209	13688435	12568960	11958636	10933798	12455944	11545792	12723704	17220676
344	taurine	Amino Acid	Methionine, Cysteine, SAM and Taurine Metabolism	2125	LC/MS Neg	512	690	124.007	107-35-7	1123	C00245	HMDB00251	38912964	34949260	17049270	15644661	129654736	140617280	133481976	146064352	147214128	97988936	60087100	50461152	53827712	54494328	131683592	17647780	43630988	14023741	33771552	8006526	74431344	57050072	83995216	100541064	5921650	29517356	29016932	29353274	27335144	6182400	54667960	60855216	41877268	32997064	51191012	156075936	208227120
2678	taurochenodeoxycholate	Lipid	Primary Bile Acid Metabolism	18494	LC/MS Neg	1629	5250	498.289	6009-98-9	387316	C05465	HMDB00951	125038	137335	152323	188894		143500	168727	162406	313494	157603	184728	211874	202595	218281	227992	87810	145871	143768	136853	216663	38980	133509	236341		284581	70571	245748	99763	50886	300144	219224	120619	119259	210897	117495	147773	438500
1432	tetracosadienoylcarnitine (C24:2)*	Lipid	Fatty Acid Metabolism(Acyl Carnitine)	57524	LC/MS Pos Late	100015847	1542	508.436													103256		119548	80750	63112		72491		120542		112231	103466						131693	99127	135643	247293	48899
3547	thiamin (Vitamin B1)	Cofactors and Vitamins	Thiamine Metabolism	5341	LC/MS Pos Early	873	3050	265.112	59-43-8	1130	C00378	HMDB00235	32638712	30457754	24300684	25832080	13598123	19634800	19492686	19165640	26847466	19226956	16698526	10732073	8485137	10101152	23707316	13805833	22605772	11064916	22972032	29927048	11454086	9008113	17978518	19856572	24672524	9018269	14775484	10413554	17358858	19107296	32221084	35532156	22721844	23164060	32392418	20677604	20540696
3549	thiamin diphosphate	Cofactors and Vitamins	Thiamine Metabolism	35670	LC/MS Neg	522	1195.1	423.03	154-87-0	1132	C00068	HMDB01372	362442	445101	409006	416372	173275	314250	179280	201536	348209	317408	182294	209230	213944	116349	279359	207352	271660	203301	283264	338591	45689	140949	279992	137284	365256	676807	725483	780656	828788	282136	388694	482898	417435	443953	417205	216970	265175
4693	thioproline	Xenobiotics	Chemical	53231	LC/MS Pos Early	100009232	1250	134.027	34592-47-4	93176			75701600	93110160	98495384	100590336	155783104	199090432	188680032	179034192	207432704	147952096	179097616	171944560	158926192	158644720	164193296	13276418	21351396	21214784	26241962	80408080	34714984	51052856	72138048	53252736	96869880	51607508	49754244	53891132	46835108	59688872	89298512	78704808	66008420	92922392	80838472	149498064	180450336
3492	threonate	Cofactors and Vitamins	Ascorbate and Aldarate Metabolism	27738	LC/MS Polar	100001022	2384	135.03	70753-61-6	151152	C01620	HMDB00943	3245678	28451476	5290018	4850915	3958061	31813572	4295546	7473154		12327024	26594336	36960432	12374159	10427124	23071400	4785844	2693157	10436879	2465257	6269859		19454076	9587870	2201414	18538820	4518936	3713474	16027073	4576278	3553530	9095932	3423919	4069249	21385804	7075650	8465506	8717366
16	threonine	Amino Acid	Glycine, Serine and Threonine Metabolism	1284	LC/MS Pos Early	564	1514	120.066	72-19-5	6288	C00188	HMDB00167	1677303552	1897849728	1184686464	1319244928	1627652096	2206703104	2447648000	2228261888	2863608064	2404789760	3247833856	2494929152	2225083648	3103719680	2147326208	723516096	947578688	561849024	1317334016	2559793152	1747753856	1685394560	3147579648	1940598144	2319895040	781771392	1348777344	911861440	1395257344	1762102144	1709659008	1531059328	741928256	1012205376	982457536	1405322112	1717367552
753	threonylphenylalanine	Peptide	Dipeptide	31530	LC/MS Neg	100001125	2322	265.119	16875-27-7	4099799		HMDB29068	143549	128768	92479	69273		117536	86668	70010	71715	120693					138000	62942	119801	39386	80314	72036		36875	116250	59119	42417					107598	125345	287081	148566	133565	194646	58499	37746
3439	thymidine	Nucleotide	Pyrimidine Metabolism, Thymine containing	2183	LC/MS Neg	872	1963.7	241.083	50-89-5	5789	C00214	HMDB00273	6104933	6.41565e+06	5585857	5.91106e+06	2199784	2449704	2118584	3442100	21090004	7711342	8746369	7.16491e+06	4322411	14090466	6261561	1224582	1856947	359715	1254193	913548	12092979	5.40254e+06	2408532	7533745	599140	279949	499154	469050	1255504	1028479	5.57026e+06	8062258	3544890	6.84046e+06	3.66359e+06	2621459	1943470
3437	thymidine 5'-diphosphate	Nucleotide	Pyrimidine Metabolism, Thymine containing	37124	LC/MS Polar	100001941	4220	401.016	108322-12-9	164628	C00363	HMDB01274	959233	2247931	1491114	1681993	1037428	834293	387898	455619	1084881	3533563	224058	907029	564712	655756	1302423	541699	380076	579703		885423	1049981	2272799		929591	955496	2807269	3344917	2269777	3221696	632499	2442017	1058529	1121175	2399647	1818087		536619
3435	thymidine 5'-monophosphate	Nucleotide	Pyrimidine Metabolism, Thymine containing	12023	LC/MS Neg	1248	883	321.049	33430-62-5	9700	C00364	HMDB01227	1377013	955973	1178194	3.32887e+06	3468224	4.14371e+06	4439289	5553132	627628	2.04322e+06	7679020	4.15483e+06	5407749	1811056	1399859	134115	313626	292200	523127	2257927	2636265	4023862	8393789	5570474	2553861	2512394	4950731	3585076	8809433	552324	1502100	361192	1362416	2061997	962352	4678233	7.60939e+06
3440	thymine	Nucleotide	Pyrimidine Metabolism, Thymine containing	604	LC/MS Neg	882	1654	125.036	65-71-4	1135	C00178	HMDB00262	1258921	1802830	1317700	870104	466618	371988	339637	557577	503920	134840	1612550	1052715	836040	1433099	128855	99608	204968	108399	375504	220168	1.98433e+06	1204914	514733	3.82183e+06	214836	362621	162200	358461	736351	125426	776149	2460139	485038	787223	670826	249708	453546
198	thyroxine	Amino Acid	Tyrosine Metabolism	2761	LC/MS Neg	1094	4808	775.679	51-48-9	5819	C01829	HMDB01918	51342	296744	224822	26229		39557	61015	159375	325332	177843	82498	95631		147199	277640		97901		213941	324746			424966		293593	167817	451197	178101		120178	398664	384018	109262	319940	275497	92837	100508
291	tiglylcarnitine (C5:1-DC)	Amino Acid	Leucine, Isoleucine and Valine Metabolism	35428	LC/MS Pos Early	100001597	2962	244.154	64191-86-2	22833596		HMDB02366	1768326	1894010	1294086	1290769	573119	818730	946249	1124368	6038319	2516542	3247487	2709033	2563474	1.73711e+06	5695333	1249993	2302658	1407089	3.51734e+06		1.88302e+06	3514173	5099853	3343981	506408	1466482	1242102	1.85048e+06	1290350	742971	3.35036e+06	3373822	1799173	2689639	4671664	1046998	1.89353e+06
374	trans-4-hydroxyproline	Amino Acid	Urea cycle; Arginine and Proline Metabolism	32306	LC/MS Pos Early	1001	1064	132.066	51-35-4	5810	C01157	HMDB00725	186477888	89210624	147099072	155199360	205268672	205468672	213730352	207841248	213022912	169935040	297480928	224938400	241211216	275737760	188023168	109444112	123100016	84193312	110238128	175077312	187334080	150789600	187536064	169189952	169376272	91959928	126798960	90327520	113169920	133954704	194105840	166577616	108503944	127509248	134106624	170224688	221640320
2354	tricosanoyl sphingomyelin (d18:1/23:0)*	Lipid	Sphingolipid Metabolism	52436	LC/MS Pos Late	100008955	3200	801.684				HMDB12105	90750528	57435920	70817024	52092656	135468608	206690800	206243696	142411344	44027984	41688696	27863914	20733046	20840416	23598104	42025232	29001930	46795704	19345288	60456880	89776904	61992264	59730840	76289128	90803568	55207888	23316560	29611772	26458584	35356096	33915088	62669240	128855616	104410744	75261352	86488768	196820160	266066512
3469	trigonelline (N'-methylnicotinate)	Cofactors and Vitamins	Nicotinate and Nicotinamide Metabolism	32401	LC/MS Pos Early	100001092	1388	138.055	535-83-1	5570	C01004	HMDB00875	665848	5709995	514709	415790	599124	627635	860630	1152530	812625	445533	930236	878292	958028	1090105	753668	522439	1291535	491145	618802	858957	406460	311569	494493	558209	669715	572671	705729	500380	822445	401775	1052157	848335	571000	477886	636897	1156687	1779565
1690	trimethylamine N-oxide	Lipid	Phospholipid Metabolism	40406	LC/MS Pos Early	100003397	2100	76.0757	1184-78-7	1145	C01104	HMDB00925	863588	3.46685e+06	895028	609060	1342027	1318799	1579891	1337143	1826702	1482052	2966963	2928429	2090935	2204345	1644675	665381	511017	420211	315464	1118876	808054	1090902	1457595	1029220	1481154	568046	927812		743743	639582	734114	1156273	823916	703735	893563	1399383	2038949
4665	trizma acetate	Xenobiotics	Chemical	20710	LC/MS Pos Early	100000856	1884	122.081	6850-28-8	6503	C07182				469332	260709	100991680										343501		479899		430676			255845	261222			282587			455227					424428	702523
202	tryptophan	Amino Acid	Tryptophan Metabolism	54	LC/MS Pos Early	565	2986	205.097	73-22-3	6305	C00078	HMDB00929	287925216	457965824	254607840	276195904	198313824	241910800	457930432	308711328	786104384	631082816	469928128	351759904	323412256	416516032	580244864	154560544	158056272	129078848	288729408	601946112	259980000	254732288	353191808	303363712	536920064	180577296	240495952	212731360	250746304	410702976	405607808	359989440	228379088	289180672	275879264	244109328	209961280
211	tryptophan betaine	Amino Acid	Tryptophan Metabolism	37097	LC/MS Pos Early	100001743	2673	247.144	20671-76-5	442106	C09213	HMDB61115	900471	586940	517247	637349			90301		381567	193801	532771	395827	345888	362429	371254	391143	1070179	399937	896678	1476792	232496	254148	290591	354390	1153546	275027	325217	341100	320259	814716	1381919	1.55526e+06	774200	855018	1390404	97310	233053
763	tryptophylglycine	Peptide	Dipeptide	43028	LC/MS Pos Early	100003609	2930	262.119	7360-09-0	263471		HMDB29083	343506	220843	224981	183055		66123			339452	474132					564920		341650		224338	356234			85973		198289					225514	441732	882399	395715	361126	427515
130	tyrosine	Amino Acid	Tyrosine Metabolism	1299	LC/MS Pos Early	815	2430	182.081	60-18-4	6057	C00082	HMDB00158	639696000	840793920	676747776	701086592	777170112	985179392	1138011648	1043601664	1424657920	1064022592	966945984	704214784	661823936	864811712	1185188352	396285696	537601280	268557856	646534912	1025654912	555939520	544670016	888357120	675502400	1012018688	355473088	543976128	411011744	478437600	910901376	898843264	822634880	540961088	596966720	610654912	841686592	918108032
779	tyrosylglycine	Peptide	Dipeptide	41375	LC/MS Neg	100003598	1635	237.088	673-05-5	259323		HMDB29105	1219470	656775	618180	424415	79545	268860	192963	229835	804349	1246704	92245	95221	100655	61661	1437472	495512	1225216	278439	985785	1184845	60738	152744	647351	314717	751882	72777	87493	94647	89243	961138	1761392	2660930	1589646	1237281	1087316	137975	194535
1044	UDP-galactose	Carbohydrate	Nucleotide Sugar	15860	LC/MS Polar	100000298	4000	565.048	2956-16-3;91183-98-1;137868-52-1	18068	C00052	HMDB00302	8804033	13251034	9713538	7.16803e+06	8770070	14313772	9615508	12306365	13192602	17248564	20557200	24855710	22327764	13456735	18327664	12669181	17885796	11426238	19650984	9432805	9533850	10761604	9456830	10634354	16118571	10689639	10735950	16253521	19336084	10207623	9897178	8584875	5452501	7.4867e+06	11257592	11865567	12914497
1040	UDP-glucose	Carbohydrate	Nucleotide Sugar	32344	LC/MS Polar	1096	3950	565.048	117756-22-6	8629	C00029	HMDB00286	27578980	45700104	29184264	16770662	19445664	47484308	22685212	38471960	6716645	46889240	94644808	128487784	111981728	47678792	46575072	52941624	108823848	41258584	142986512	79122360	13911824	21581416	20721274	21147342	72452768	39176892	34175272	63467224	66807952	70423416	60897148	35632108	20842444	36652160	53883740	33074762	43464512
1045	UDP-glucuronate	Carbohydrate	Nucleotide Sugar	2763	LC/MS Neg	1097	588	579.027	28053-08-9;63700-19-6	17473	C00167	HMDB00935	9265871	10175559	5468681	5139515	18373930	24465176	27159140	23023764	4043680	3792396	19732516	18241268	17098742	9630175	3247458	16940828	31223702	13178750	29486960	12920488	10174550	16591211	11393843	11669460	14750611	8750098	9257482	9288697	11908063	8436413	10388097	14539972	13091692	8485596	23258238	20190960	34779900
1051	UDP-N-acetylglucosamine/galactosamine	Carbohydrate	Nucleotide Sugar	46148	LC/MS Polar	100002957	3665	606.074					670640064	1142676736	837163904	569650816	223483152	1175730816	1058660544	939167168	95136928	294162912	126765968	370087136	301331872	288518848	242373440	82308176	720754048	243303696	711083776	105391168	787458432	1160762112	1034136064	1134921600	136383200	458962496	374804384	743119296	887137472	109155072	1066448128	1002912512	567862912	1020628352	1444005248	697929152	789829504
3390	uracil	Nucleotide	Pyrimidine Metabolism, Uracil containing	605	LC/MS Polar	825	1089.7	111.02	66-22-8	1174	C00106	HMDB00300	403855328	451764096	352978240	276856544	148871696	143814672	186861488	180128576	649361536	224312896	606895488	438090880	336448672	538801920	307956896	17274238	41175456	14556090	42244240	121338920	668816960	465537056	312296544	750257792	128285896	73442208	117819928	107621816	180514976	63688880	219680976	497352352	136073040	175046608	160073792	125476688	211672128
3309	urate	Nucleotide	Purine Metabolism, (Hypo)Xanthine/Inosine containing	1604	LC/MS Neg	1134	757.1	167.021	69-93-2;120K5305	1175	C00366	HMDB00289	224025	583965	384683	546414	119534	773684	573653	414752	512356	329455	717098	560083	451253	289765	337653	287436	394287	247526	671946	821285	217221	309664	380952		741701					804464	497017	471699	436376	649994	466711	289272	593010
353	urea	Amino Acid	Urea cycle; Arginine and Proline Metabolism	1670	LC/MS Pos Early	533	700	121.072	57-13-6	1176	C00086	HMDB00294			259547		219816	2726935	2531840	1.81471e+06	199504	437057	3005630	3511660	3031312	3696216	560046	1626756	1.92639e+06	1124672	3544968		981460	1613800	3.85395e+06	1030529	1781243	1789644	3072865	1.80943e+06	1408651	632455	1827569	1436122	531849	474770		3799060	5269580
3389	uridine	Nucleotide	Pyrimidine Metabolism, Uracil containing	606	LC/MS Neg	535	1457.6	243.062	58-96-8	6029	C00299	HMDB00296	60230764	61028484	52571536	55557780	116303200	108769776	130961672	114817272	359352960	183270224	258239824	226378448	177030224	263378768	255595024	55782328	68856304	35001188	66277020	62065124	120959584	80309912	57686628	93643864	53370464	28194688	23237856	26623880	29082540	48023792	81336080	120512400	68453568	76875248	63806656	153303168	151833232
3386	uridine 3'-monophosphate (3'-UMP)	Nucleotide	Pyrimidine Metabolism, Uracil containing	39764	LC/MS Polar	106	3800	323.029	35170-0-7;35170-03-7	101543	C01368		2311903	2887389	3441516	2584531	462862	691588	408833	820182	246229	435226	112712	93520	162932	65456	665299	877734	1542226	849181	1051289	489278	142956	417238	856999	525089	568615	542869	250410	1031629	560400	1214251	3744177	2531725	4212469	4230886	4440893	643539	177039
3383	uridine 5'-diphosphate (UDP)	Nucleotide	Pyrimidine Metabolism, Uracil containing	5345	LC/MS Neg	870	599.5	402.995	21931-53-3	6031	C00015	HMDB00295	7.26601e+06	10020947	8.20661e+06	14892200	10294823	15342016	6794563	9014789	1575865	10187553	4.00613e+06	6530357	6278466	1719028	6963571	15350739	15746196	17544200	17876784	15438469	3019875	6182369	4599199	3223146	14439938	25770918	17937972	19022018	15213018	13060343	17529594	5414101	12746430	10998016	15270447	7545423	8515636
3384	uridine 5'-monophosphate (UMP)	Nucleotide	Pyrimidine Metabolism, Uracil containing	2856	LC/MS Polar	869	4150	323.029	3387-36-8	6030	C00105	HMDB00288	55773108	53922320	48127136	109874912	199450944	570487296	425935968	459639776	13902086	99569512	328812640	233238288	411102336	36533508	69873736	13789941	34267168	26414664	72022344	241468560	61775812	159634720	610736832	243976944	506061216	202631312	363621792	525614304	676030080	50304808	139541712	25200812	65989856	119833608	50507840	502412192	591553600
3382	uridine 5'-triphosphate (UTP)	Nucleotide	Pyrimidine Metabolism, Uracil containing	33448	LC/MS Neg	871	572	482.961	19817-92-6	6133	C00075	HMDB00285	4803160	8620569	6950045	9833139	1975446	3033742	632786	1017436	1003174	7542982	161637	1189217	678162	471453	4039094	29519872	15977517	25849460	12454003	5350218	772397	1.44796e+06	173052	350012	2466420	11883002	4048706	4818539	2314590	11768324	10549496	4564652	7762409	4761107	16414062	692174	372900
303	valine	Amino Acid	Leucine, Isoleucine and Valine Metabolism	1649	LC/MS Pos Early	566	2479	118.086	72-18-4	6287	C00183	HMDB00883	1162398592	1940922368	1005285504	987570432	1036600192	1649202688	1638678656	1649261184	2634519040	2138614016	1522866688	1115818240	1037238016	1271899904	1990524160	465099168	812095552	361982368	914876288	1782649856	656642304	707621440	1114823424	888373632	1627369856	449023968	671023552	537193600	680732992	1247884800	1208891264	1216899968	746675008	887035520	880257536	1199747328	1522762240
795	valylglutamine	Peptide	Dipeptide	42079	LC/MS Pos Early	100003640	2295	246.145	42854-54-6	5253209		HMDB29125	917128	671619	583313	566886	265054	747734	610668	630571	381454	521333	248187	181364	142116	182089	686731	370315	775075	115426	608572	536103		129996	827897	367110	385855	91130		120841		714549	1190446	2129169	1051291	1079532	919335	463485	450528
796	valylglycine	Peptide	Dipeptide	40475	LC/MS Neg	100003641	1506	173.093	686-43-1	136487		HMDB29127	2458198	1735367	1423566	1244301	625590	1250883	1250866	947172	1915725	2269890	559463	264054	305521		3180986	1374905	2680870	746530	1949938	1357708		144419	1082730	272213	580578	392023	275070	504858	159443	1158319	3211081	8219771	5033520	3379660	4073957	785292	778878
799	valylleucine	Peptide	Dipeptide	39994	LC/MS Pos Early	100003210	3138	231.17	22906-55-4	352039		HMDB29131	905762	668702	444407	528373		503597	222637	190395	337895	389955					544883	205157	411733		343869	543727			363120	232116	376732					414161	652249	1540613	663974	837733	840103	296757	263208
3301	xanthine	Nucleotide	Purine Metabolism, (Hypo)Xanthine/Inosine containing	3147	LC/MS Neg	1004	910	151.026	69-89-6	1188	C00385	HMDB00292	3688652	22989176	3342369	3430781	2290903	4944151	4703963	5826895	12452012	4571911	9446394	8223086	7039562	8842857	7295967	89807032	120869536	72002048	101603224	124741720	80767664	19076142	51749264	40863912	151276512	2517765	4605638	3052570	2886151	134814544	5762085	5186758	2466396	3.95443e+06	2288874	4476556	9656635
3303	xanthosine	Nucleotide	Purine Metabolism, (Hypo)Xanthine/Inosine containing	15136	LC/MS Neg	100000299	1075	283.068	146-80-5	64959	C01762	HMDB00299	712448	771040	1162638	676364	178403	161940	181896	177799	614428	154315	414798	331619	311108	468824	404477	446202	1.92557e+06	387197	1341347	1071038	951267	234179	210924	281357	1080352	264258	111887	260054	108003	2890431	1.67515e+06	1066051	1245773	1.03583e+06	2.05834e+06	300426	240948
1437	ximenoylcarnitine (C26:1)*	Lipid	Fatty Acid Metabolism(Acyl Carnitine)	57517	LC/MS Pos Late	100015836	1607	538.483					265986	369895	829374	788510					810100	105259	728740	389245	357944	347515	611403		648660	179996	663658	1679103	166129	162969	206706	229153	1222295	549661	580489	557505	1182523	894256	226891	274321	85360	85196	160209
[truncated: 98 more columns]

## Sheet: ScaledImpData
												SAMPLE NAME	MICH-00760	MICH-00761	MICH-00762	MICH-00763	MICH-00764	MICH-00765	MICH-00766	MICH-00767	MICH-00768	MICH-00769	MICH-00770	MICH-00771	MICH-00772	MICH-00773	MICH-00774	MICH-00775	MICH-00776	MICH-00777	MICH-00778	MICH-00779	MICH-00780	MICH-00781	MICH-00782	MICH-00783	MICH-00784	MICH-00785	MICH-00786	MICH-00787	MICH-00788	MICH-00789	MICH-00790	MICH-00791	MICH-00792	MICH-00793	MICH-00794	MICH-00795	MICH-00796
												PARENT SAMPLE ID	4193620	4193621	4193622	4193623	4193624	4193625	4193626	4193627	4193628	4193629	4193630	4193631	4193632	4193633	4193634	4193635	4193636	4193637	4193638	4193639	4193640	4193641	4193642	4193643	4193644	4193645	4193646	4193647	4193648	4193649	4193650	4193651	4193652	4193653	4193654	4193655	4193656
												CLIENT IDENTIFIER	1	2	3	4	5	6	7	8	9	10	11	12	13	14	15	16	17	18	19	20	21	22	23	24	25	26	27	28	29	30	31	32	33	34	35	36	37
												CELL LINE	U87MG	U87MG	U87MG	U87MG	A172	A172	A172	A172	KS1	KS1	AM-38	AM-38	AM-38	AM-38	KS1	M059K	M059K	M059K	M059K	U118MG	YKG	YKG	YKG	YKG	U118MG	SNB19	SNB19	SNB19	SNB19	U118MG	U138	U138	U138	U138	U138	A172	A172
												CELL COUNT	19618200	18652200	20424600	11293200	20392500	21385500	21410100	12201300	33060600	19419300	22389750	22755150	23548950	27183600	30837600	8500050	19235250	5790150	20024100	14412150	14291550	22714521	34812000	27100000	20116000	22008250	15318000	18006750	12018600	19331100	17362800	15675300	15429150	10167300	18372150	20414250	26595900
												DMID											2.773	2.773	2.773	2.773		2.747	2.747	2.747	2.747		2.613	2.613	2.613	2.613		2.403	2.403	2.403	2.403		2.595	2.595	2.595	2.595	2.595	3.534	3.534
												CELL STATUS	Radioresistant	Radioresistant	Radioresistant	Radioresistant	Radioresistant	Radioresistant	Radioresistant	Radioresistant	Radiosensitive	Radiosensitive					Radiosensitive					Radiosensitive					Radiosensitive					Radiosensitive
												TIME POINT	2h	2h	2h	2h	2h	2h	2h	2h	2h	2h					2h					2h					2h					2h
												TREATMENT	8Gy	8Gy	8Gy	8Gy	8Gy	8Gy	8Gy	8Gy	8Gy	8Gy	None	None	None	None	8Gy	None	None	None	None	8Gy	None	None	None	None	8Gy	None	None	None	None	8Gy	None	None	None	None	None	None	None
												BRADFORD PROTEIN	15.205	26.789	25.168	18.614	37.135	28.622	25.108	26.723	49.457	20.093	19.51	29.391	26.256	37.89	23.534	26.203	23.255	12.838	23.646	8.67	38.356	20.902	29.83	27.425	35.806	42.2	36.657	19.455	17.829	18.246	20.739	25.051	29.637	23.614	33.091	31.946	62.597
												DSDNA ASSAY	156.09	296.533	236.744	160.289	342.943	310.037	283.517	276.784	781.727	234.172	181.16	339.856	283.808	425.866	277.562	281.439	282.991	171.706	242.157	48.99	539.178	237.642	461.16	303.523	277.511	456.041	506.147	140.075	149.87	106.951	133.582	188.903	301.683	140.223	255.267	188.119	441.695
												GROUP NUMBER	81	81	81	81	82	82	82	82	83	83	5	5	5	5	83	6	6	6	6	84	7	7	7	7	84	8	8	8	8	84	9	9	9	9	9	2	2
PATHWAY SORTORDER	BIOCHEMICAL	SUPER PATHWAY	SUB PATHWAY	COMP ID	PLATFORM	CHEMICAL ID	RI	MASS	CAS	PUBCHEM	KEGG	Group HMDB	Post Irradiation	Post Irradiation	Post Irradiation	Post Irradiation	Post Irradiation	Post Irradiation	Post Irradiation	Post Irradiation	Post Irradiation	Post Irradiation	No Irradiation	No Irradiation	No Irradiation	No Irradiation	Post Irradiation	No Irradiation	No Irradiation	No Irradiation	No Irradiation	Post Irradiation	No Irradiation	No Irradiation	No Irradiation	No Irradiation	Post Irradiation	No Irradiation	No Irradiation	No Irradiation	No Irradiation	Post Irradiation	No Irradiation	No Irradiation	No Irradiation	No Irradiation	No Irradiation	No Irradiation	No Irradiation
409	(N(1) + N(8))-acetylspermidine	Amino Acid	Polyamine Metabolism	57814	LC/MS Pos Early	100016038	3080	188.176					10.3118	7.74015	6.37945	11.0793	0.33405	0.54051	0.43614	0.47149	7.64156	7.53978	2.8524	2.17408	2.03617	2.04367	6.11897	0.26113	0.37768	0.15557	0.41108	42.7576	0.56213	1.0958	5.27393	1.6006	48.2881	0.29159	0.56744	0.37324	1.08461	28.6522	10.3132	9.12406	2.36248	5.07811	3.77237	0.30217	0.42339
1876	1,2-dilinoleoyl-GPE (18:2/18:2)*	Lipid	Phosphatidylethanolamine (PE)	53174	LC/MS Pos Late	100009217	2083	740.522		9546812		HMDB09093	0.08016	1.90585	1.11385	0.08016	2.06347	3.84804	3.45682	2.57814	0.08016	0.08016	1.29874	1.83779	1.60874	0.86348	0.28279	0.84075	1.25145	1.17443	1.56363	0.56058	0.52809	1.92914	0.73893	0.54062	0.28921	1.01072	0.08016	0.74449	1.09482	0.62767	0.08016	0.61579	0.53537	0.08016	1.20003	1.49389	1.67696
1698	1,2-dioleoyl-GPA (18:1/18:1)*	Lipid	Phosphatidic acid (PA)	19137	LC/MS Pos Late	100000634	3203	718.538				HMDB07865	1.00966	1.20536	1.14103	0.45652	0.52313	0.32687	0.53736	0.64573	1	1.8909	0.68975	0.62497	0.58893	0.82522	1.38889	0.92641	1.31575	0.57814	1.87304	1.4677	0.53453	0.43456	0.51469	0.47442	0.83813	1.00621	0.36197	0.58214	0.59875	1.05642	0.95379	0.90827	0.93415	0.63616	1.78347	0.65009	0.51826
1782	1,2-dioleoyl-GPC (18:1/18:1)	Lipid	Phosphatidylcholine (PC)	52457	LC/MS Pos Late	100008905	2346	786.601	4235-95-4	10350317			0.88242	0.91252	0.95182	0.89419	0.28508	0.40775	0.35153	0.31199	1.14082	1.21635	0.99148	1.0595	0.99153	1.03136	1.22063	0.62612	0.77629	0.81164	0.92707	0.97555	0.96556	1.01809	1.1774	1.1817	1.21486	0.67977	0.79086	0.75161	0.87613	0.8084	0.78768	0.89177	0.77558	0.79566	0.81231	0.37814	0.38519
1868	1,2-dioleoyl-GPE (18:1/18:1)	Lipid	Phosphatidylethanolamine (PE)	52609	LC/MS Pos Late	100008906	2485	744.554	4004-05-01	9546757			0.61327	0.75	0.64365	0.49172	0.28219	0.46752	0.17011	0.34147	1.213	1.18179	1.36127	1.45302	1.28619	1.21372	1.30002	0.40097	0.79012	0.6057	1	1.08807	0.90361	1.06318	1.09915	1.01078	1.15649	0.58537	0.49376	0.7504	0.6666	0.89023	0.70512	0.74489	0.45877	0.58996	0.77482	0.35985	0.41346
1936	1,2-dioleoyl-GPG (18:1/18:1)	Lipid	Phosphatidylglycerol (PG)	19142	LC/MS Polar	1541	715	773.534	67254-28-8	11846228			1.25924	1.1053	1.16214	1.04136	0.23666	0.24597	0.27646	0.27519	0.96623	0.67081	1.0011	0.67092	0.77276	0.71307	0.86101	0.52901	1.3475	0.33806	0.91296	1.01898	1.09656	1.23712	1.61033	1.81045	0.86461	0.83601	0.54056	0.73791	0.42866	0.93757	1.09649	1.62856	1.02581	0.80043	1.44467	0.27977	0.32368
1950	1,2-dioleoyl-GPI (18:1/18:1)	Lipid	Phosphatidylinositol (PI)	52619	LC/MS Polar	100008908	913	861.55				HMDB09837	0.8389	0.39397	0.52321	0.55909	0.52227	0.38032	0.50936	0.56989	1.44658	1.72029	0.80077	0.84257	0.81178	1.16618	1.14589	1.38435	1.57255	1.23675	1.30247	1.08472	1.11018	0.77099	1.12852	1.00628	1.42545	1.10032	1.22361	1.11181	1.01235	0.93086	1.0653	0.76823	0.75444	0.66788	0.66281	0.53544	0.43489
1920	1,2-dioleoyl-GPS (18:1/18:1)	Lipid	Phosphatidylserine (PS)	19191	LC/MS Polar	1533	909	786.529	6811-55-8	6438639			0.76517	0.76778	0.69617	0.63863	0.73698	0.57837	0.61367	0.70093	1.64906	2.06079	0.91616	1.08943	1.0586	1.2727	1.88973	1.18758	1.00321	0.97162	1.20334	0.68308	1.10273	1.10257	1.17792	0.97273	0.74318	1.01107	1.12078	1.03748	0.91359	0.65644	0.85725	0.75588	0.86725	0.7623	0.89514	0.69748	0.58252
1722	1,2-dipalmitoyl-GPC (16:0/16:0)	Lipid	Phosphatidylcholine (PC)	19130	LC/MS Pos Late	100000657	2365	734.569	63-89-8	452110	D03585	HMDB00564	0.92773	1.24796	1.20853	1.11602	2.77358	3.64383	3.17296	3.10235	0.72115	0.67688	1.08057	1.16885	1.15192	0.80182	0.60402	0.89307	1.36032	0.96105	1.32488	0.82784	0.91762	1.21171	0.85782	0.83323	0.80966	1.26432	0.8024	1.33065	1.0727	0.78122	1.72574	1.99167	1.60598	1.66281	2.17065	3.74311	3.58873
1838	1,2-dipalmitoyl-GPE (16:0/16:0)*	Lipid	Phosphatidylethanolamine (PE)	57341	LC/MS Pos Late	100009204	2498	692.522		445468		HMDB08923	0.6334	1.09358	1.00385	0.88105	0.83844	1.28008	1.08992	1.09798	1.04679	1.0161	0.722	0.73224	0.68719	0.91056	0.61406	0.42037	1.01376	0.66556	1.40517	0.65501	0.92885	1.41535	1.03641	1.06256	0.66291	0.62772	0.38052	0.82538	0.62773	0.51107	1.26197	1.00603	0.71507	0.88042	1.30662	1.49854	1.62005
1923	1,2-dipalmitoyl-GPG (16:0/16:0)	Lipid	Phosphatidylglycerol (PG)	52625	LC/MS Pos Late	100000652	3157	740.544	200880-41-7	11846227		HMDB10570	0.57028	1.39585	0.62141	0.17382	1.34862	2.47251	1.76096	1.54633	0.12759	0.12759	1.35326	0.94981	1.05159	0.62951	0.12759	0.23608	1	0.12759	0.83377	0.51207	1.08614	0.89999	0.82742	1.31197	0.12759	0.12759	0.12759	0.12759	0.12759	0.12759	1.14382	1.66156	0.55513	0.51639	1.0286	1.12752	2.29785
1907	1,2-dipalmitoyl-GPS (16:0/16:0)	Lipid	Phosphatidylserine (PS)	19126	LC/MS Pos Late	100000654	2740	736.512	145849-32-7	9547090			0.78809	1.24776	1.05697	0.86011	0.98006	1.49401	1.18033	1.36782	0.71289	0.80345	0.96382	1.07222	0.93708	1.11064	0.45123	0.59379	0.9645	0.55686	1.44972	0.83413	0.64364	1.08756	0.77152	0.635	0.71529	0.62401	0.37768	0.84668	0.60936	0.51496	1.72672	1.47425	1.20379	1.30809	1.83263	1.95022	2.47457
1760	1,2-distearoyl-GPC (18:0/18:0)	Lipid	Phosphatidylcholine (PC)	19132	LC/MS Pos Late	100000660	2950	790.632	816-94-4	94190		HMDB08036	2.83054	2.91063	3.32353	3.027	1.63021	2.8668	1.38718	2.12077	0.34083	0.25821	2.17866	1.99824	2.06614	0.99359	0.36082	0.74204	1.38513	0.70713	1.45875	0.95574	0.69488	0.81001	0.871	1.05172	0.91747	0.77452	0.95858	0.8981	1.87718	0.56781	1.59049	2.23763	2.01203	2.4466	1.93552	2.20596	3.1912
2217	1-(1-enyl-oleoyl)-2-oleoyl-GPE (P-18:1/18:1)*	Lipid	Lysoplasmalogen	54691	LC/MS Pos Late	100010839	2534	728.559				HMDB11441	0.39577	0.56142	0.60189	0.37756	0.13945	0.22146	0.23765	0.17621	1.85649	1.57709	1	1.02799	0.95655	1.27366	1.67649	0.2521	0.78824	0.48869	0.89273	0.95871	0.6866	0.56786	0.96576	0.70613	1.11588	0.89622	0.82601	1.1675	1.00528	0.80695	1.00349	0.59403	0.19076	0.46781	0.47127	0.17232	0.19857
2214	1-(1-enyl-oleoyl)-GPE (P-18:1)*	Lipid	Lysoplasmalogen	44621	LC/MS Pos Late	100005372	1566	464.314					1.02176	0.96153	0.82593	0.59073	0.22706	0.3937	0.3474	0.33131	1.46794	0.69183	0.80111	0.58892	0.52362	0.64464	1.19183	0.69236	2.00578	0.47349	1.50208	0.98215	0.77829	0.8651	1.62358	2.68708	0.69955	0.31238	0.15599	0.4357	0.21569	0.54542	1.79474	2.88429	0.64852	0.9793	0.91765	0.37286	0.54681
2193	1-(1-enyl-palmitoyl)-2-arachidonoyl-GPC (P-16:0/20:4)*	Lipid	Plasmalogen	52689	LC/MS Pos Late	100009014	2154	766.575				HMDB11220	1.41173	0.96244	1.79009	1.99764	0.90791	1.25958	1.15158	0.92933	0.41654	1.20244	0.45397	0.49175	0.47927	0.78792	0.36302	1.35499	0.66621	1.42849	0.61331	1.55843	0.74981	0.51562	0.74178	1	2.60083	0.35294	0.58492	0.43748	1.44899	1.00415	0.91531	1.07541	1.23652	1.96511	0.6715	1.06257	1.03849
2185	1-(1-enyl-palmitoyl)-2-arachidonoyl-GPE (P-16:0/20:4)*	Lipid	Plasmalogen	52673	LC/MS Pos Late	100009002	2270	724.528				HMDB11352	0.75063	0.62904	0.78087	0.6577	1.29952	2.1694	1.89798	1.40989	0.37437	0.9313	1.47937	1.66437	1.45039	1.06377	0.4886	0.74987	0.60836	0.47788	0.64403	1.3868	0.38312	0.47031	0.58863	0.63019	1.48618	0.29353	0.42088	0.41862	0.65938	1.0411	0.74793	1.03289	0.65403	0.91514	0.58047	1.42767	1.86839
2194	1-(1-enyl-palmitoyl)-2-linoleoyl-GPC (P-16:0/18:2)*	Lipid	Plasmalogen	52682	LC/MS Pos Late	100009009	2226	742.575				HMDB11211	0.9201	0.92833	1.24635	1.04781	0.52686	0.92163	0.76268	0.59373	0.74099	1.06513	1.16991	1.31618	1.14275	1	0.8277	0.64861	0.79232	0.93225	0.93233	1.21206	0.79167	0.99726	1.34983	1.51596	1.58794	1.15899	1.1126	1.53998	2.91282	0.74239	0.69333	0.90791	0.5631	0.97948	0.50532	0.50716	0.6035
2182	1-(1-enyl-palmitoyl)-2-linoleoyl-GPE (P-16:0/18:2)*	Lipid	Plasmalogen	52677	LC/MS Pos Late	100009069	2351	700.528				HMDB11343	0.43448	0.3534	0.34983	0.25021	1.79757	2.48047	2.44073	2.18398	0.57801	0.72065	1.75593	2.16925	2.16846	1.54254	0.85664	0.74452	0.87067	0.6775	1.03753	0.80152	0.70841	1.01979	0.93652	0.76855	0.57806	0.99182	0.50819	1.17785	0.92923	0.8918	0.57902	0.64282	0.28211	0.59017	0.28914	1.4651	1.78288
2187	1-(1-enyl-palmitoyl)-2-oleoyl-GPC (P-16:0/18:1)*	Lipid	Plasmalogen	52478	LC/MS Pos Late	100009007	2443	744.59					0.82227	0.78254	1.02498	0.91996	0.58907	1.07229	0.96885	0.78159	0.65912	1.36127	0.69176	0.88093	0.854	1.01774	0.78427	0.72401	0.71214	0.92618	0.83643	1.40997	0.911	0.6767	0.93886	1.18027	2.0454	1.03421	1.6293	1.43555	2.54175	1.03243	1.09543	1.05641	0.76583	1.07882	0.56072	0.78474	0.84408
2181	1-(1-enyl-palmitoyl)-2-oleoyl-GPE (P-16:0/18:1)*	Lipid	Plasmalogen	52477	LC/MS Pos Late	100009005	2600	702.543				HMDB11342	0.29876	0.29434	0.32668	0.23125	0.86741	1.43851	1.58612	1.13546	1.1181	1.16529	1.65364	1.70303	1.63045	1.38136	1.58836	0.43279	0.6827	0.41156	0.90717	0.99056	0.66411	0.8114	0.99615	0.73439	0.98615	0.53349	0.49216	0.71886	0.67118	0.80017	0.63728	0.59222	0.29448	0.41459	0.3529	1.02283	1.21667
2184	1-(1-enyl-palmitoyl)-2-palmitoleoyl-GPC (P-16:0/16:1)*	Lipid	Plasmalogen	52713	LC/MS Pos Late	100009160	2218	716.559				HMDB11207	0.45447	0.49906	0.55555	0.49763	0.66624	1.22446	0.93408	0.76883	0.36768	0.4339	0.59152	0.70973	0.57032	0.65534	0.43513	0.57339	0.91498	0.78811	0.95384	1.02284	1.46044	1.61897	2.61118	2.86542	1.42587	1.03113	1.26473	1.38245	2.16122	0.67538	0.5613	0.59352	0.29772	0.47849	0.31135	0.96033	1.01017
2183	1-(1-enyl-palmitoyl)-2-palmitoyl-GPC (P-16:0/16:0)*	Lipid	Plasmalogen	52716	LC/MS Pos Late	100009162	2454	718.575		11146967		HMDB11206	0.69479	0.8756	0.98052	0.9008	1.45897	2.61222	2.13593	1.774	0.45243	0.76723	0.78071	0.94842	0.95238	0.84008	0.499	0.94672	1.09192	0.94469	1.12783	1.024	1.5546	1.28383	1.4744	1.8915	1.27041	0.81418	1.11194	1.15718	2.17046	0.70939	1.05084	1.38278	0.85173	1.11032	0.91913	1.87043	2.19165
2212	1-(1-enyl-palmitoyl)-GPE (P-16:0)*	Lipid	Lysoplasmalogen	39270	LC/MS Pos Late	100003000	1558	438.298					1.05026	0.81597	0.6586	0.54349	1	1.87733	1.67126	1.55299	0.58095	0.56729	1.57259	1.13539	1.0944	0.79058	0.73601	1.06517	0.98794	0.3777	0.95282	1.00965	0.65434	0.99148	1.2122	2.60924	0.64588	0.23313	0.08765	0.22099	0.10228	0.45686	1.0413	2.47891	0.99667	0.97832	0.71942	1.57556	2.2416
2197	1-(1-enyl-stearoyl)-2-arachidonoyl-GPE (P-18:0/20:4)*	Lipid	Plasmalogen	52475	LC/MS Pos Late	100008999	2511	752.559		9547058		HMDB05779	1.33313	0.82006	0.92133	0.83806	1.37675	2.22719	1.86517	1.35259	0.19283	0.87196	2.03241	2.16934	2.05458	1.34484	0.33601	1.15346	0.70668	0.59872	0.65324	1.65244	0.43298	0.54468	0.64761	0.79732	1.38184	0.4052	0.96695	0.55573	1.08631	0.87447	0.63002	1.3691	0.89375	1.06346	0.6633	1.62615	2.00915
2189	1-(1-enyl-stearoyl)-2-oleoyl-GPE (P-18:0/18:1)	Lipid	Plasmalogen	52614	LC/MS Pos Late	100008919	2950	730.575	144371-68-6			HMDB11375	0.77078	1.3045	1.39986	0.68047	0.35062	0.53022	0.60171	0.56274	0.76233	1.10266	2.75072	2.74469	2.73474	2.41087	1.15678	0.43503	0.70098	0.36787	0.95906	1.37127	0.53925	0.74038	1.07238	0.92508	0.8303	0.97011	1.11564	1.78544	1.42264	0.95384	0.82215	0.72712	0.36994	1	0.43841	0.45931	0.6267
2216	1-(1-enyl-stearoyl)-GPE (P-18:0)*	Lipid	Lysoplasmalogen	39271	LC/MS Pos Late	100003001	1649	466.329					1.5203	0.85118	0.5761	0.46229	0.87552	1.54539	1.51444	1.27857	0.40465	0.74608	2.79829	2.0689	1.87836	1.19657	0.78899	1.28117	0.9413	0.34913	0.97593	1.42942	0.57694	0.97793	1.24118	3.19683	0.6833	0.21486	0.16278	0.28317	0.20438	0.39321	0.78019	2.65514	0.92592	0.85075	0.695	1.49293	2.02747
2066	1-arachidonoyl-GPE (20:4n6)*	Lipid	Lysophospholipid	35186	LC/MS Neg	100001571	5874	500.278		42607465		HMDB11517	0.51545	0.97007	1.16332	1.53397	1.11741	1.28585	1.05519	2.09836	0.06357	0.45252	1.24726	0.90887	1.06057	0.65466	0.25577	0.77279	0.82411	0.82737	0.50785	1.80266	0.72999	0.44355	0.57727	0.52897	1.14913	0.43754	0.6235	0.23467	0.37297	1.23064	0.96917	3.54544	1.39064	1.93741	1.42757	1.35929	5.24911
2100	1-arachidonoyl-GPI (20:4)*	Lipid	Lysophospholipid	34214	LC/MS Neg	100001654	5482	619.289				HMDB61690	0.59832	1.00016	0.88826	2.57912	0.45841	0.12061	0.38412	1.44685	1.68604	0.14265	3.50095	3.62766	3.74782	2.54268	0.20599	0.14566	1.03795	0.17565	1.13281	3.49991	11.2158	3.47889	13.6103	7.02824	1.26702	0.38678	1.6925	0.69486	1.28725	3.79179	1.15499	2.60382	0.75247	2.10932	1.12964	1.00246	2.14372
2239	1-arachidonylglycerol (20:4)	Lipid	Monoacylglycerol	34397	LC/MS Neg	100001433	6250	303.233	35474-99-8	5282281	C13857	HMDB11549	0.43589	1.0277	1.03258	1.47212	0.25106	0.39309	0.45539	0.88444	0.25106	0.25106	0.25106	0.25106	0.25106	0.25106	0.25106	0.60571	3.00886	0.55972	2.03866	0.25106	1.20384	0.59862	0.98346	1.07441	0.25106	1.10873	1.17504	1.06452	0.35841	0.25106	0.61521	2.05817	1.30636	1.61475	1.69091	0.25106	2.92971
2040	1-cerotoyl-GPC (26:0)*	Lipid	Lysophospholipid	61505	LC/MS Pos Late	100015772	1990	636.496				HMDB29205	1.08192	1.30506	1.55972	1.50845	0.05624	0.05624	0.05624	0.05624	0.345	0.50937	1.6319	2.19246	1.67383	0.98978	0.33494	0.05624	0.05624	0.05624	0.05624	0.94895	0.05624	0.05624	0.05624	0.05624	1.03757	0.06244	0.05624	0.05624	0.13612	0.52997	1.20533	1.79986	1.02185	1.3994	1.56015	0.05624	0.05624
2238	1-dihomo-linolenylglycerol (20:3)	Lipid	Monoacylglycerol	48341	LC/MS Neg	100006121	6400	305.249					0.32034	1.06952	1.02024	1.51513	0.3562	0.5487	0.57001	1.13384	0.16914	0.16914	0.16914	0.16914	0.16914	0.16914	0.16914	0.73563	2.70105	0.97324	2.01036	0.16914	1.51243	0.99439	1.90732	1.5083	0.16914	1.56647	2.10334	2.07747	1.28498	0.16914	0.73635	1.42043	1.89078	2.03877	2.10523	0.4836	3.62825
2242	1-docosahexaenoylglycerol (22:6)	Lipid	Monoacylglycerol	35153	LC/MS Neg	100001481	6150	309.222				HMDB11587	0.41902	1.99675	1.55285	2.58414	0.33191	0.43528	0.76216	0.76907	0.21621	0.34645	0.09726	0.09726	0.17162	0.09726	0.09726	1.24283	6.22002	0.91858	4.2198	0.19895	2.8297	1.79453	4.26108	4.042	0.09726	1.8392	2.73016	1.71935	0.99894	0.33731	1.44718	3.70784	2.32775	1.71746	3.23301	0.64926	2.31791
2037	1-lignoceroyl-GPC (24:0)	Lipid	Lysophospholipid	49617	LC/MS Pos Late	100002873	1907	608.465	325171-59-3			HMDB10405	2.35653	2.48106	3.48137	3.38319	0.58039	0.88285	0.72782	0.72414	2.5849	2.14874	2.43873	2.24271	1.82281	1.11601	2.21811	0.58403	0.51406	0.50636	0.73639	2.50705	0.44141	0.22746	0.40013	0.43259	2.44762	0.74111	0.65742	1.00651	1.5191	1.13055	2.60788	4.39579	3.00203	3.29056	3.49057	1	1.53179
2009	1-linoleoyl-GPC (18:2)	Lipid	Lysophospholipid	34419	LC/MS Pos Late	100001395	1465	520.34		11988421	C04100	HMDB10386	3.57253	2.63951	1.95362	2.09725	1.10966	1.75126	1.26662	1.00131	0.74792	0.42566	1.17436	1.33906	0.94936	0.47866	0.3677	1.19053	2.17038	0.48399	1.45939	0.35604	0.70783	1.06733	1.72095	2.86768	0.3931	0.22855	0.14252	0.37856	0.15053	0.29165	1.48359	8.41936	3.72196	3.40269	2.44679	1.89909	2.45815
2088	1-linoleoyl-GPG (18:2)*	Lipid	Lysophospholipid	54885	LC/MS Neg	100009227	5516	507.273					0.28876	3.72688	1	2.01387	0.56703	0.65249	1.27689	3.30136	0.26654	0.09051	1.12893	1.31865	1.13387	1.29986	0.09051	0.09051	0.82042	0.21564	1.7142	4.70161	1.20713	0.76207	1.53969	1.00177	0.36167	1.21943	0.36031	1.16031	0.8925	1.86792	1.12051	0.39174	0.09051	1.55852	1.07664	0.55734	3.79504
2234	1-linoleoylglycerol (18:2)	Lipid	Monoacylglycerol	27447	LC/MS Neg	100001040	6477	279.233	2277-28-3	5283469			0.44439	1.21961	0.90304	0.86808	0.16659	0.4924	1.65125	0.55396	0.08251	0.08251	0.08251	0.14311	0.3506	0.13083	0.08251	2.1441	6.73424	1.11866	4.64825	0.08251	2.70712	2.30451	2.48748	1.96672	0.08251	2.96405	1.59599	2.84954	1	0.14016	0.6728	3.49124	1.5549	1.00275	5.66707	0.60337	1.47442
2231	1-margaroylglycerol (17:0)	Lipid	Monoacylglycerol	34391	LC/MS Neg	100001429	6571	269.249	68002-72-2	107036			1.18945	1.51999	0.81889	0.95266	0.20463	0.47181	0.36572	0.85867	0.25258	0.15507	0.80831	0.10459	0.22051	0.21036	0.22623	0.67256	1.81231	0.48646	2.25432	0.39097	1.18152	1.08562	1.67143	2.00484	0.27957	1.65157	1.19813	1.40823	0.70136	0.20449	2.0621	1.47324	1.71954	1.16954	2.76625	0.68478	1.74752
3325	1-methyladenine	Nucleotide	Purine Metabolism, Adenine containing	1527	LC/MS Pos Early	54	2133	150.077	5142-22-3	78821	C02216	HMDB11599	1.04063	1.4439	1.1113	0.33672	0.83726	1.21722	1.30334	1.38618	0.01368	0.01368	2.2235	1.12939	1.16026	1.56566	0.01368	0.88735	1.81065	0.23234	1.66803	0.70877	1.27945	0.47606	0.69915	3.68912	0.31075	0.26469	0.01368	0.34428	0.01368	0.27087	1.75112	3.09752	1.00022	0.95321	0.8467	0.73959	1.12007
410	1-methylguanidine	Amino Acid	Guanidino and Acetamido Metabolism	48114	LC/MS Pos Early	100000715	2149	74.0713	22661-87-6	10111	C02294	HMDB01522	0.38997	1.30989	0.38997	0.38997	0.38997	0.60673	1.04761	0.9634	0.38997	0.38997	0.38997	0.38997	0.38997	0.63738	1.27523	0.38997	0.38997	0.38997	0.38997	0.38997	0.52382	0.38997	1.2721	1.18962	0.38997	0.38997	0.63767	0.38997	1.38482	0.38997	0.49463	0.38997	0.38997	0.38997	0.50139	0.38997	0.38997
64	1-methylhistidine	Amino Acid	Histidine Metabolism	30460	LC/MS Pos Early	100001051	2755	170.092	332-80-9	92105	C01152	HMDB00001	0.57092	0.75985	0.66047	0.73979	1.42176	1.93487	2.78308	1.66969	2.20966	2.09392	2.16686	1.39108	1.19158	1.49857	2.03328	0.41566	0.39596	0.26083	0.61676	1.59627	0.80024	0.83204	1.2595	0.76902	2.12651	0.32425	0.65114	0.3878	0.57146	1.16974	0.98948	0.99986	0.44475	0.57114	0.6863	1.30023	1.42958
81	1-methylimidazoleacetate	Amino Acid	Histidine Metabolism	32350	LC/MS Pos Early	100001208	2064	141.066	2625-49-2	75810	C05828	HMDB02820	0.71162	0.66593	0.63647	0.61979	0.56176	1.07485	1.00288	0.89261	3.69074	2.31815	2.04514	1.45882	0.99229	1.50925	1.95225	0.48671	0.57153	0.43792	0.91494	1.41399	0.44911	0.78332	1.53362	1.28108	1.01355	0.60501	0.72498	0.66924	0.39867	0.85116	1.08898	1.12225	0.65799	0.79367	0.62408	1.18737	1.18199
3464	1-methylnicotinamide	Cofactors and Vitamins	Nicotinate and Nicotinamide Metabolism	27665	LC/MS Pos Early	55	1940	137.071	1005-24-9	10129985	C02918	HMDB00699	0.70545	0.39938	0.49364	0.60107	0.81363	0.86115	0.93947	1.04558	0.71549	0.65423	0.34153	0.29649	0.28139	0.34647	0.74468	1.12336	2.06237	0.73633	1.38438	1.30094	0.14314	0.10651	0.23218	0.28438	1.03135	0.44352	0.49224	0.45709	0.54509	1.01765	0.87648	0.58935	0.46316	0.3938	0.57232	1.46804	1.72725
1712	1-myristoyl-2-arachidonoyl-GPC (14:0/20:4)*	Lipid	Phosphatidylcholine (PC)	53195	LC/MS Pos Late	100009139	1914	754.538				HMDB07883	0.53358	0.62524	0.79071	0.48882	4.56294	8.86157	6.15402	5.13805	0.3404	0.25364	1.39365	1.09778	0.93168	0.80629	0.18913	0.57346	0.81345	0.43246	1.03272	1.09391	0.44855	0.36497	0.50892	0.5649	0.7812	0.50831	0.31412	0.61468	0.53284	0.65067	0.90819	1.03796	0.87218	0.89616	1.27402	8.77319	9.51918
1708	1-myristoyl-2-palmitoyl-GPC (14:0/16:0)	Lipid	Phosphatidylcholine (PC)	19258	LC/MS Pos Late	100000672	2147	706.538	69525-80-0	129657		HMDB07869	0.55571	0.89643	0.79615	0.58757	2.32378	3.27922	3.12372	2.6421	0.90247	0.52938	2.96799	3.1633	3.00481	1.92342	0.79712	0.69597	1.01184	0.49718	1.13266	0.76688	0.52179	1	0.65765	0.58422	0.59788	1.07632	0.43123	1.31609	0.65912	0.88687	1.2818	1.28723	0.8108	0.83866	1.5892	3.89196	3.96515
2226	1-myristoylglycerol (14:0)	Lipid	Monoacylglycerol	35625	LC/MS Neg	100001618	6353.3	227.202	75685-84-6	79050	C01885	HMDB11561	0.58544	0.81999	0.60406	0.59252	0.36104	0.53127	0.78497	0.85641	0.70729	0.34481	0.4904	1.50856	0.5533	0.35718	2.21213	0.81474	5.20859	0.77074	4.34227	0.66455	1.90443	2.17112	2.55839	1.98769	0.3901	2.45487	1.51629	2.10898	0.52959	0.78924	1.06249	2.15312	1.42864	0.74779	2.62786	0.76576	2.84078
1872	1-oleoyl-2-arachidonoyl-GPE (18:1/20:4)*	Lipid	Phosphatidylethanolamine (PE)	55041	LC/MS Pos Late	100009219	2200	766.538				HMDB09069	1.31626	1.38334	1.71108	1.35115	0.97219	1.61433	1.23123	0.93611	0.3653	0.49586	1.50046	1.69192	1.45262	1.10607	0.27512	0.66213	1.20319	0.61655	1.09874	1.31992	0.32834	0.37806	0.39843	0.38211	1.59885	0.29994	0.19668	0.38334	0.30113	1.06539	1.90306	2.14042	1.60412	2.05434	2.35808	1.35882	1.76064
1965	1-oleoyl-2-arachidonoyl-GPI (18:1/20:4) *	Lipid	Phosphatidylinositol (PI)	54994	LC/MS Polar	100010951	922	883.534				HMDB09844	1.30997	0.9969	1.31364	1.37016	1.13679	1.10652	1.21277	1.30708	0.93486	1.08382	0.98463	1	0.93864	1.0373	0.81637	0.7099	1.07773	0.527	0.97552	1.11989	1.01168	0.9127	1.26561	1.19295	1.19604	0.83073	0.99688	1.00266	0.94306	1.01867	1.45071	1.47429	1.33794	1.34613	1.17393	1.33346	1.25349
1795	1-oleoyl-2-docosahexaenoyl-GPC (18:1/22:6)*	Lipid	Phosphatidylcholine (PC)	52697	LC/MS Pos Late	100009130	2011	832.585				HMDB08123	1.16251	1.51638	1.3879	1.20964	0.72961	1.11819	0.93254	0.75063	1.28143	1.0183	1.18505	1.20131	0.96367	0.92888	0.774	0.48759	0.89656	0.40835	1.20632	0.71648	0.69226	0.6568	1.0943	1.39309	0.66104	0.6415	0.64903	0.76732	0.66845	0.52422	0.85979	1.30653	0.97512	1.11701	1.19116	0.93487	0.96166
1875	1-oleoyl-2-docosahexaenoyl-GPE (18:1/22:6)*	Lipid	Phosphatidylethanolamine (PE)	53209	LC/MS Pos Late	100009220	2119	790.538					1.32204	1.61147	1.5459	1.44767	0.51363	0.74137	0.80633	0.66397	1.07257	1.20578	0.723	0.84232	0.73482	0.93862	1.02761	0.64418	1.07768	0.74557	1.29392	0.86309	0.94831	1.04812	1.35376	1.10223	1.02329	0.38159	0.37303	0.48688	0.43701	0.84536	1.44754	1.59643	1.39161	1.59305	2.73321	0.66828	0.64105
1785	1-oleoyl-2-linoleoyl-GPC (18:1/18:2)*	Lipid	Phosphatidylcholine (PC)	52453	LC/MS Pos Late	100008981	2165	784.585					1.12346	1.50572	1.45853	1.23308	0.83803	1.31944	1.13863	1.01427	0.88584	0.88359	1.26798	1.47491	1.28442	1.10227	0.88131	0.69484	1.07747	0.82581	1.33455	0.95078	0.65628	1.20805	1.14418	0.96323	1.0226	0.64182	0.47959	0.81652	0.85848	0.84135	0.70286	0.99602	0.89827	1.08517	1.21474	1.00367	0.96796
1869	1-oleoyl-2-linoleoyl-GPE (18:1/18:2)*	Lipid	Phosphatidylethanolamine (PE)	52687	LC/MS Pos Late	100009078	2270	742.538		9546753		HMDB05349	0.80099	1.19292	0.95013	0.64405	0.81771	1.38867	1.23969	0.99342	0.91556	0.77071	1.9723	2.22473	1.95126	1.35688	0.96135	0.55124	1.10516	0.7238	1.65615	1.02178	0.85046	1.81864	1.27858	1.12118	0.87554	0.63368	0.31988	0.87867	0.71695	0.9291	0.67651	0.90649	0.59605	0.83776	1.19134	0.83066	0.91702
1952	1-oleoyl-2-linoleoyl-GPI (18:1/18:2)*	Lipid	Phosphatidylinositol (PI)	52451	LC/MS Polar	100008979	902	859.534				HMDB09838	1.19645	0.67232	0.83993	0.91242	2.48861	2.03527	2.81989	2.8652	0.9079	0.92563	0.91401	0.9314	0.84377	1.02054	0.65802	1.26674	2.09677	1.00376	1.70611	0.9193	0.81941	1.15039	1.21363	0.87053	1.02744	1.08445	0.85077	1.16237	0.89377	0.82451	1.1112	1.02982	1.12649	1.02868	1.13089	2.38631	2.14031
1986	1-oleoyl-GPA (18:1)	Lipid	Lysophospholipid	36812	LC/MS Neg	100001671	5615	435.252	325465-93-8	5497152			0.10663	6.02516	4.04056	1.0307	0.10663	0.10663	0.10663	0.10663	0.10663	0.3699	0.10663	0.10663	0.10663	0.10663	0.20846	0.10663	0.10663	0.10663	0.10663	0.10663	0.10663	0.10663	0.10663	0.10663	0.10663	0.10663	0.10663	0.10663	0.10663	0.10663	1.67573	1.89306	2.09589	3.88785	3.23149	0.10663	0.10663
2006	1-oleoyl-GPC (18:1)	Lipid	Lysophospholipid	48258	LC/MS Pos Late	100001272	1540	522.355	19420-56-5	16081932		HMDB02815	2.29616	1.33259	1.35132	1.1459	0.15856	0.33229	0.33889	0.24768	1.6622	0.72911	1.36476	1.07932	0.8897	0.9078	0.96696	0.77583	1.54243	0.34733	1.03039	0.74033	1.28789	0.98288	2.29726	3.91326	0.56994	0.22803	0.17481	0.25174	0.15856	0.15856	1.59179	5.04969	2.41287	1.95045	1.53491	0.46415	0.73087
2053	1-oleoyl-GPE (18:1)	Lipid	Lysophospholipid	35628	LC/MS Pos Late	100001569	1554	480.308	89576-29-4	9547071		HMDB11506	1.91171	1.39985	1.19348	1.00739	0.23366	0.318	0.29083	0.30499	1.02066	0.57101	1.7205	1.26533	1.21641	1.18704	0.77667	0.83733	1.69554	0.49795	1.17355	0.93382	1.08146	1.02	1.4515	2.79538	0.5673	0.362	0.15849	0.56446	0.1967	0.60561	2.14549	4.75502	1.96172	1.75555	1.95607	0.34403	0.48396
2086	1-oleoyl-GPG (18:1)*	Lipid	Lysophospholipid	45968	LC/MS Neg	100005716	5610	509.288					0.31891	2.26163	0.83207	1.55485	0.16387	0.17941	0.19851	0.62561	0.78795	0.23744	0.76945	1.03174	0.76086	0.79328	0.26668	0.18329	1.37741	0.26865	1.41631	4.73739	2.37095	0.68808	2.87388	1.53151	0.82418	0.82084	0.90169	0.88303	0.53584	1.73442	2.53141	2.68061	0.52496	2.45946	1.39629	0.16384	1.20145
2094	1-oleoyl-GPI (18:1)*	Lipid	Lysophospholipid	36602	LC/MS Neg	100001777	5599	597.305					0.17747	0.56529	0.31703	0.85996	0.2169	0.12552	0.12552	0.78833	4.036	0.5608	1.68338	1.70812	1.63194	1.31813	0.68517	0.34677	1.57105	0.52236	1.28825	8.31897	5.02574	1.1233	6.1687	3.28526	1.84829	0.38845	1.82261	0.70821	0.5292	2.46461	1.54897	1.77785	0.79523	2.19912	0.95028	0.56957	3.22901
2077	1-oleoyl-GPS (18:1)	Lipid	Lysophospholipid	19260	LC/MS Neg	100000630	5607	522.284	326589-90-6	9547099		HMDB61694	0.37567	1.90365	1.044	0.8018	0.204	0.13997	0.22513	0.64919	1.75893	0.44996	1.12419	1.38568	1.07377	0.79452	0.69573	0.69206	1.25984	0.38545	1.56494	2.14423	2.41898	0.82677	2.58156	3.79156	0.32492	0.52689	0.34649	0.50074	0.19583	0.29471	2.59261	4.61833	1.90645	3.72034	2.30751	0.31353	1.86379
2233	1-oleoylglycerol (18:1)	Lipid	Monoacylglycerol	21184	LC/MS Neg	100000924	6650	281.249	111-03-5	5283468		HMDB11567	1.23432	0.81082	1.60852	1.91047	0.0391	0.08207	0.56559	1.2706	0.24958	0.32581	0.06818	0.17592	0.05466	0.17923	0.06548	0.31092	2.86192	0.47635	3.44429	0.21997	2.61954	0.64395	2.50717	2.99074	0.16489	2.58802	2.53267	1.38984	2.19082	1.11588	3.25775	1.9494	0.81666	0.75052	1.48805	0.04119	0.91244
1931	1-palmitoleoyl-2-oleoyl-GPG (16:1/18:1)*	Lipid	Phosphatidylglycerol (PG)	57398	LC/MS Polar	100009106	739	745.503					0.91678	0.8435	0.63549	0.53697	1.73043	1.91999	2.21037	2.19969	0.40468	0.17275	1.45729	0.87754	1.0004	0.79294	0.42582	0.49418	1.55333	0.1401	1.17155	0.65141	1.07949	1.87837	2.31558	1.89214	0.324	0.50922	0.21725	0.54406	0.14676	0.58258	0.89494	1.34427	0.76896	0.41941	1.29996	2.21282	2.79297
1944	1-palmitoleoyl-2-oleoyl-GPI (16:1/18:1)*	Lipid	Phosphatidylinositol (PI)	52725	LC/MS Polar	100009174	923	833.519					0.68674	0.54715	0.54649	0.30551	3.64763	3.04958	3.64068	3.91473	0.87908	0.60021	0.74347	0.78499	0.74323	0.92606	0.74613	0.97757	2.78136	0.85462	2.16755	0.67525	1.04071	1.24504	1.61219	1.13484	0.58796	0.81555	0.30551	0.80438	0.43009	0.67715	1.20874	0.90601	0.81166	0.58401	1.19082	4.48515	4.28812
1998	1-palmitoleoyl-GPC (16:1)*	Lipid	Lysophospholipid	33230	LC/MS Pos Late	100001511	1450	494.324		24779461		HMDB10383	0.86956	0.80986	0.59262	0.4415	1.91718	3.16334	2.65186	2.15213	0.51551	0.1783	1.17178	0.95416	0.83695	0.57977	0.33176	0.54634	1.66049	0.21152	1.28561	0.33599	0.94494	1.63957	3.53485	4.02703	0.22654	0.29935	0.11563	0.36109	0.1049	0.28452	1.08814	4.52021	1.1827	0.96721	1	4.07192	5.87141
2230	1-palmitoleoylglycerol (16:1)*	Lipid	Monoacylglycerol	52431	LC/MS Neg	100008952	6094	253.217				HMDB11565	0.09205	0.58191	0.33398	0.26034	0.05318	0.62426	0.74038	0.41878	0.06965	0.05318	0.05318	0.05318	0.08588	0.05318	0.06997	0.72402	6.26188	0.6247	5.10742	0.30448	2.47703	2.33441	4.22351	2.50223	0.08277	2.00792	1.38166	1.8285	0.35145	0.42403	1.03215	2.56668	1.40802	0.73368	2.4732	0.30907	2.33531
1739	1-palmitoyl-2-arachidonoyl-GPC (16:0/20:4n6)	Lipid	Phosphatidylcholine (PC)	52462	LC/MS Pos Late	100008914	2091	782.569	35418-58-7	10747814		HMDB07982	0.98736	1.16773	1.75544	1.43379	2.08512	4.17859	3.02462	2.49134	0.2991	0.30739	1.21115	1.26632	1.04194	0.70194	0.20688	0.7104	0.94315	0.51162	0.95091	1.46755	0.33656	0.32984	0.4422	0.34873	1.44932	0.34489	0.23746	0.45473	0.52039	1.17622	1.15091	1.24472	1.0116	1.51237	1.20961	3.21878	4.1404
1846	1-palmitoyl-2-arachidonoyl-GPE (16:0/20:4)*	Lipid	Phosphatidylethanolamine (PE)	52464	LC/MS Pos Late	100008990	2198	740.522		9546800		HMDB05323	1.76235	2.02651	2.88469	2.23526	1.72312	2.87801	2.36656	2.03335	0.15775	0.1994	1.21896	1.33381	1.18483	0.78428	0.06934	0.71802	0.89981	0.49614	0.83351	1.77647	0.17059	0.25391	0.21218	0.1898	1.86775	0.32066	0.12917	0.41056	0.36552	1.46094	3.3406	2.77412	2.16282	3.73793	2.279	2.43054	3.46433
1945	1-palmitoyl-2-arachidonoyl-GPI (16:0/20:4)*	Lipid	Phosphatidylinositol (PI)	52467	LC/MS Polar	100008993	892	857.519				HMDB09789	2.03155	1.1481	1.79433	1.99006	4.69377	4.12177	5.61769	5.79385	0.64516	0.49606	1.03753	1	0.9207	1.08513	0.45649	0.61428	0.93035	0.45068	0.89814	1.36946	0.73775	0.73679	0.8915	0.64889	1.26443	0.83042	0.70754	0.96295	0.73613	1.35491	2.70075	2.1493	2.25703	2.11045	1.58222	5.38701	5.49926
1745	1-palmitoyl-2-docosahexaenoyl-GPC (16:0/22:6)	Lipid	Phosphatidylcholine (PC)	52610	LC/MS Pos Late	100008915	2023	806.569	59403-54-2	6441886		HMDB07991	1.07402	1.36996	1.4619	1.13625	1.50717	2.91198	2.72038	2.08588	0.89998	0.6431	1.57488	1.55131	1.35157	0.85363	0.64468	0.49948	0.91538	0.34167	1.25876	0.91823	0.54813	0.60926	0.81473	0.69824	0.67789	0.50325	0.36233	0.6021	0.49084	0.67588	0.94115	1.28877	0.87282	0.95845	1.12516	3.04474	3.24915
1848	1-palmitoyl-2-docosahexaenoyl-GPE (16:0/22:6)*	Lipid	Phosphatidylethanolamine (PE)	52465	LC/MS Pos Late	100008991	2119	764.522		9546799		HMDB05324	1.3026	1.84478	1.70813	1.4878	3.37756	4.81852	6.47816	4.29799	0.41839	0.44673	0.87709	0.90522	0.859	0.82976	0.39304	0.6863	1.02459	0.61426	1.49306	0.98868	0.97075	1.49667	1.10653	0.996	1.05429	0.33884	0.24874	0.47644	0.38282	1.03294	1.98088	1.98454	1.99794	2.13453	2.22271	3.4596	3.4894
1726	1-palmitoyl-2-oleoyl-GPC (16:0/18:1)	Lipid	Phosphatidylcholine (PC)	52461	LC/MS Pos Late	1539	2358	760.585	26853-31-6;26853-31-6	6436017		HMDB07972	0.77442	0.92239	0.92642	0.78965	1.01673	1.50387	1.3897	1.15554	0.9149	0.7744	1.1927	1.2872	1.24195	0.90699	0.94559	0.79025	0.99435	0.75087	1.12069	1.04986	0.82772	1.12669	0.97683	0.84942	0.97045	0.82605	0.60059	0.93	0.76792	1.01294	1.01379	1.07861	0.89031	0.85831	1.08077	1.25147	1.3253
1842	1-palmitoyl-2-oleoyl-GPE (16:0/18:1)	Lipid	Phosphatidylethanolamine (PE)	19263	LC/MS Pos Late	1526	2509	718.538	26662-94-2	5283496		HMDB05320	0.64995	0.9328	0.85565	0.67478	0.81974	1.35393	1.21985	1.02237	1.02545	0.8883	0.95979	1.01341	0.91547	0.90861	1.06343	0.52073	0.8689	0.57355	1.1596	1.00097	0.76367	1.18883	0.99631	0.82767	0.92634	0.58446	0.32459	0.75847	0.53441	0.88185	1.07905	0.93726	0.67148	0.82467	0.96307	1.11676	1.36188
1927	1-palmitoyl-2-oleoyl-GPG (16:0/18:1)	Lipid	Phosphatidylglycerol (PG)	52448	LC/MS Pos Late	100000641	3206	766.559		5283509			0.79036	1.33135	0.74467	0.45943	1.22069	1.90357	1.95315	1.50962	0.36875	0.17271	1.65127	1.2752	1.24435	1	0.42373	0.49699	1.3857	0.21589	1.27875	0.5639	1.05772	1.33408	1.10726	1.38261	0.27566	0.28595	0.06177	0.34896	0.07727	0.34119	1.54351	2.40994	0.85275	0.79444	1.61771	1.44498	2.41953
1941	1-palmitoyl-2-oleoyl-GPI (16:0/18:1)*	Lipid	Phosphatidylinositol (PI)	52669	LC/MS Pos Late	100009066	3140	854.575				HMDB09783	0.64545	0.55459	0.48883	0.4913	3.72991	4.80644	4.71121	4.46265	1.0458	0.78343	0.89347	0.81925	0.72126	0.96012	0.89681	1.14249	2.29577	1.06291	2.08775	1.63453	0.75502	0.41433	1.05833	0.74086	1.1123	0.59331	0.37987	0.64418	0.41124	1.24211	1.18332	0.81054	0.72103	0.7339	0.71014	5.48032	6.46956
1909	1-palmitoyl-2-oleoyl-GPS (16:0/18:1)	Lipid	Phosphatidylserine (PS)	19261	LC/MS Pos Late	1531	2660	762.528	40290-44-6	5283499	C13880	HMDB12357	0.63382	0.88927	0.78345	0.58472	0.92035	1.4915	1.24829	1.18735	1.00307	0.9859	0.96109	1.03261	0.94105	0.88596	0.96764	0.63747	0.90865	0.48922	1.32632	0.84747	0.64479	1.07713	0.95608	0.71137	0.67807	0.57152	0.37506	0.74486	0.50236	0.62011	1.14838	0.99782	0.77599	0.82123	1.10957	1.34426	1.76523
1723	1-palmitoyl-2-palmitoleoyl-GPC (16:0/16:1)*	Lipid	Phosphatidylcholine (PC)	52470	LC/MS Pos Late	100008984	2160	732.554				HMDB07969	0.46875	0.69506	0.58504	0.42078	1.84322	2.70646	2.41426	2.077	0.67606	0.42182	1.56195	1.69891	1.54565	1.20791	0.76593	0.51369	1.05699	0.46931	1.24378	0.74823	0.68274	1.26251	1.06885	0.83623	0.59365	0.78918	0.37756	1.00678	0.53033	0.8043	0.89857	0.90087	0.55605	0.54746	0.96258	2.458	2.60372
1724	1-palmitoyl-2-stearoyl-GPC (16:0/18:0)	Lipid	Phosphatidylcholine (PC)	52616	LC/MS Pos Late	100008921	2653	762.601	59403-51-9			HMDB07970	0.82818	1.20992	1.06431	0.78632	1.40925	2.33398	1.9281	1.6205	0.31665	0.2834	1.41081	1.36661	1.31807	0.73673	0.40624	0.80844	1.10195	0.58348	1.24823	0.60522	0.83475	1.39399	1.00354	1.15207	0.6139	0.43297	0.33233	0.55102	0.62034	0.46024	1.3611	2.28711	1.32546	1.50588	1.81666	1.84909	2.10694
1841	1-palmitoyl-2-stearoyl-GPE (16:0/18:0)*	Lipid	Phosphatidylethanolamine (PE)	57388	LC/MS Pos Late	100009205	2850	720.554		5326793		HMDB08925	0.57418	0.82563	0.62112	0.57321	0.66387	0.80835	0.72439	0.8071	1.11277	1.19504	0.90167	0.82135	0.77755	0.97986	1.19629	0.5195	1.47815	0.99365	1.92876	0.88153	1.70623	2.43787	1.84834	2.38729	0.86054	0.48841	0.55374	0.55618	0.64651	0.62644	0.53314	0.65308	0.47456	0.42319	0.74235	1.08445	0.97661
1996	1-palmitoyl-GPC (16:0)	Lipid	Lysophospholipid	33955	LC/MS Pos Late	100001263	1525	496.34	17364-16-8	86554		HMDB10382	1.60378	1.39707	1.37539	1.06591	1.0053	1.55135	1.37859	1.18969	1.06902	0.61529	1.67182	1.25787	1.11438	0.76322	0.8027	0.72871	1.01792	0.30536	0.9001	0.82149	0.80657	0.59543	1.28417	1.63341	0.60638	0.42163	0.26168	0.48942	0.28997	0.42966	1.93281	4.48163	2.04585	2.10239	1.37562	1.77235	2.61664
2044	1-palmitoyl-GPE (16:0)	Lipid	Lysophospholipid	35631	LC/MS Pos Late	100001567	1544	454.293	53862-35-4	9547069		HMDB11503	1.69004	1.95546	1.39818	1.09623	0.99791	1.55629	1.72528	1.43559	0.49451	0.32307	1.68206	1.27823	1.13612	0.80996	0.28999	0.86621	1.13758	0.32738	1.17165	0.87519	0.85503	0.99473	0.92082	1.72705	0.56596	0.31736	0.07497	0.51233	0.18715	0.49659	3.05668	6.06297	2.75687	2.82016	1.64784	1.24484	1.95145
2082	1-palmitoyl-GPG (16:0)*	Lipid	Lysophospholipid	45970	LC/MS Neg	100005717	5570	483.273		3300276			0.16017	2.81678	0.35536	0.50187	0.65323	0.65642	0.7027	3.06553	0.20756	0.06858	0.75982	0.71121	0.62619	0.70008	0.06858	0.06858	1.53815	0.06858	1.44404	2.39669	3.87874	0.81394	1.48815	2.55147	0.06858	0.0874	0.06858	0.35654	0.06858	0.06858	3.31604	2.40111	0.06858	2.50007	0.94241	0.553	4.49788
2075	1-palmitoyl-GPS (16:0)*	Lipid	Lysophospholipid	46130	LC/MS Neg	100005805	5572	496.268		9547100			0.20377	3.15076	2.61807	1.15441	0.20377	0.20377	0.28575	1	0.62106	0.20377	0.91475	0.54299	0.20377	0.20377	0.36689	0.36973	0.20377	0.20377	0.20377	0.82827	0.20377	0.32608	0.20377	0.20377	0.20377	0.20377	0.20377	0.37875	0.20377	0.20377	4.37196	7.10354	3.0884	5.44562	3.91103	0.80887	0.20377
2229	1-palmitoylglycerol (16:0)	Lipid	Monoacylglycerol	21127	LC/MS Neg	100000827	6550	255.233	542-44-9	14900		HMDB31074	0.47886	0.91744	0.88609	3.92026	0.88233	0.45488	1.12797	4.57489	0.34872	0.18994	0.24971	0.25573	0.32396	0.16905	0.24203	0.76818	3.96887	0.72028	3.20113	0.40715	2.40188	2.57956	3.43419	2.73266	0.21205	1.38131	1.34645	1.42435	0.62827	5.39359	1.38119	5.33686	3.87747	1.14968	2.65565	0.4699	2.30402
2228	1-pentadecanoylglycerol (15:0)	Lipid	Monoacylglycerol	47898	LC/MS Neg	100001431	6200	241.217	104140-07-0	190750			0.57341	1.26186	0.74314	0.99966	0.58135	0.76693	0.69521	0.84042	0.48986	0.3886	0.48211	0.61869	0.26088	1.90341	0.33444	1.09298	5.30313	0.9328	4.02878	0.87844	2.41444	2.01362	2.931	1.94104	0.38984	1.72941	1.27625	1.76406	0.61747	0.55929	1.3607	2.29525	1.6608	1.12359	2.36239	0.72557	2.27353
82	1-ribosyl-imidazoleacetate*	Amino Acid	Histidine Metabolism	61868	LC/MS Pos Early	100001668	2006	259.092	29605-99-0	5117448	C05131	HMDB02331	0.13469	0.13469	0.13469	0.13469	0.13469	0.13469	0.13469	0.13469	12.1737	7.88225	0.13469	0.13469	0.13469	0.13469	10.2207	0.16596	0.19204	0.13469	0.13469	0.13469	0.13469	0.13469	0.13469	0.13469	0.13469	0.13469	0.13469	0.13469	0.13469	0.13469	0.13469	0.13469	0.13469	0.13469	0.13469	0.13469	0.13469
1772	1-stearoyl-2-arachidonoyl-GPC (18:0/20:4)	Lipid	Phosphatidylcholine (PC)	42450	LC/MS Pos Late	100001869	2300	810.601	35418-59-8	16219824		HMDB08048	1.29308	1.27874	1.79633	1.6424	1.60943	2.69293	2.10068	1.75112	0.48859	0.39451	0.95743	1	0.84118	0.61239	0.36793	0.85301	1.16158	0.65595	1.1505	1.4271	0.50822	0.53159	0.70174	0.60434	1.43957	0.4397	0.34448	0.57219	0.71289	1.12568	0.88318	1.28078	1.13065	1.65541	1.24888	2.32959	2.69214
1863	1-stearoyl-2-arachidonoyl-GPE (18:0/20:4)	Lipid	Phosphatidylethanolamine (PE)	52447	LC/MS Pos Late	100008977	2424	768.554		5289133		HMDB09003	1.43753	1.35419	1.7403	1.38866	1.6312	2.5797	2.29416	1.8719	0.21314	0.26748	1.08988	1.15657	1.06692	0.89382	0.19483	0.90324	1.00009	0.66496	0.95148	1.56419	0.44211	0.54496	0.48086	0.47384	1.73173	0.27525	0.21338	0.34622	0.41035	1.23487	1.21102	1.60136	1.24362	1.69586	1.28942	2.44202	2.96456
1960	1-stearoyl-2-arachidonoyl-GPI (18:0/20:4)	Lipid	Phosphatidylinositol (PI)	52449	LC/MS Pos Late	100000616	3000	904.591	383907-33-3			HMDB09815	1.03663	0.94855	1.10246	1.02643	0.80004	0.8499	0.95773	0.86922	0.6927	0.48588	1.51405	1.19857	1.21179	1.24406	0.89676	0.47822	0.71006	0.45852	0.84941	1.0321	1.02462	1.00378	1.15311	1.14104	0.83212	0.7313	0.63568	0.68222	0.80807	0.87597	0.80065	1.03432	0.80585	0.70788	0.8121	0.81394	0.98407
1917	1-stearoyl-2-arachidonoyl-GPS (18:0/20:4)	Lipid	Phosphatidylserine (PS)	48502	LC/MS Polar	100001872	888	810.529				HMDB12383	2.00896	1.87545	2.18938	1.91494	3.99228	3.95171	3.86736	4.1738	0.32987	0.55232	0.84565	1.2137	1.2781	0.93625	0.35054	2.17238	1.49794	1.27943	1.27107	1.14208	0.52952	0.42781	0.45438	0.42544	1.33016	0.75879	0.63856	0.70679	0.83022	1.47866	2.1184	2.03279	2.29307	2.78992	2.86925	4.18939	4.30407
1778	1-stearoyl-2-docosahexaenoyl-GPC (18:0/22:6)	Lipid	Phosphatidylcholine (PC)	52611	LC/MS Pos Late	100008916	2197	834.601	59403-52-0			HMDB08057	1.40105	1.8206	1.78819	1.5673	1.47707	2.47248	1.84737	1.66045	0.83326	0.67501	1.32833	1.49266	1.19897	0.84464	0.70211	0.83357	1.13386	0.67114	1.58072	0.74037	0.65866	0.72289	0.87458	0.84387	0.74813	0.5655	0.51509	0.71754	0.74099	0.61772	0.93171	1.29309	1.11716	1.31067	1.39551	2.32503	2.40239
1867	1-stearoyl-2-docosahexaenoyl-GPE (18:0/22:6)*	Lipid	Phosphatidylethanolamine (PE)	52466	LC/MS Pos Late	100008992	2317	792.554		9546798		HMDB05334	1.52881	1.64828	2.05719	1.63747	2.0814	4.27316	4.6322	1.33563	0.58796	0.60722	1.42866	1.34017	0.88293	0.89496	0.49776	0.94883	1.23656	0.60664	1.84151	0.78667	1.0879	1.55299	1.42537	1.6203	0.71902	0.45216	0.28633	0.54966	0.72583	0.55591	0.95047	1.65597	1.80525	1.26936	2.0569	3.19361	3.03613
1761	1-stearoyl-2-oleoyl-GPC (18:0/18:1)	Lipid	Phosphatidylcholine (PC)	52438	LC/MS Pos Late	100008904	2644	788.616	56421-10-4			HMDB08038	0.95403	1.08909	1.18278	1.0704	0.67864	1.16528	1.01745	0.75457	0.92289	0.82025	1.28911	1.2512	1.17931	0.76986	1.02475	0.63808	0.89548	0.70034	1.05724	1.15042	0.65776	0.84234	0.92728	0.90215	1.43949	0.83413	0.70731	1.02702	1.19168	0.99071	0.81853	1.12166	0.9106	0.94717	0.91962	0.99643	1.10295
1855	1-stearoyl-2-oleoyl-GPE (18:0/18:1)	Lipid	Phosphatidylethanolamine (PE)	42448	LC/MS Pos Late	100001856	2858	746.569				HMDB08993	0.76344	0.8063	0.77812	0.60356	0.67461	0.94312	0.92697	0.8025	0.72048	0.88797	1.25523	1.126	1.08482	0.99743	0.74571	0.56642	0.83035	0.78964	1.12182	1.4983	0.90999	0.95271	0.94544	1.06841	1.59384	0.84576	0.71209	0.9927	1.03095	1.22857	0.85449	1.06341	0.71511	0.82506	0.75494	0.98497	1.03987
1948	1-stearoyl-2-oleoyl-GPI (18:0/18:1)*	Lipid	Phosphatidylinositol (PI)	52726	LC/MS Pos Late	100009181	3711	882.607					0.94358	0.7079	0.87031	0.72035	0.44343	0.52767	0.60939	0.51498	1.49182	1.37788	1.20748	0.98814	0.89612	1.25504	1.50109	0.7811	1.00359	0.79658	1.1338	1.35567	0.98185	0.63714	0.99473	1.05024	1.32687	0.663	0.75326	0.74995	0.85976	0.91666	0.88368	0.97373	0.96697	0.68438	0.77965	0.61773	0.70253
1914	1-stearoyl-2-oleoyl-GPS (18:0/18:1)	Lipid	Phosphatidylserine (PS)	48494	LC/MS Polar	100000639	901	788.545		9547087		HMDB10163	0.84788	0.6861	0.72779	0.69823	1.15395	0.83775	0.96218	0.92084	0.68701	1.08161	0.8211	0.94258	1.04013	1.07469	0.92411	1.50466	1.18095	1.55774	1.1076	1.15837	1.13186	0.97427	0.94114	0.94443	1.20816	1.68046	1.81804	1.52564	1.52787	1.23302	0.94871	0.8769	0.9467	0.88528	0.76489	1.01933	0.81127
2004	1-stearoyl-GPC (18:0)	Lipid	Lysophospholipid	33961	LC/MS Pos Late	100001271	1606	524.371	19420-57-6	497299		HMDB10384	1.97211	1.6716	1.30231	1.16395	0.70069	1.20839	0.95553	0.79189	0.86155	0.54513	1.17578	0.8451	0.69089	0.46667	0.72198	0.96713	1.40147	0.40558	1.31641	0.7233	0.56708	0.59179	1.06229	1.69667	0.5259	0.31674	0.20548	0.3801	0.25651	0.32105	1.5564	4.39178	2.06723	2.41422	1.47979	1.32606	1.95023
2051	1-stearoyl-GPE (18:0)	Lipid	Lysophospholipid	42398	LC/MS Pos Late	100001461	1626	482.324	69747-55-3	9547068		HMDB11130	2.08608	1.86264	1.71997	1.40212	0.7501	1.20755	1.10892	1.02829	0.42493	0.31014	1.58526	1.16437	1.07972	0.88608	0.33194	1.38432	1.4428	0.60195	1.30843	1.0825	0.72721	0.90363	0.9272	2.44082	0.78572	0.40739	0.13847	0.58564	0.27752	0.56198	1.8443	4.39616	2.07619	2.02471	1.53797	1.08947	1.53024
2092	1-stearoyl-GPI (18:0)	Lipid	Lysophospholipid	19324	LC/MS Neg	100000656	5794	599.32	796963-93-4			HMDB61696	0.21373	0.91227	0.85999	0.71115	0.22959	0.32243	0.43625	1.04205	1.54354	0.51494	2.55621	10.2054	2.56981	0.8578	1.25076	0.20041	0.25654	0.47966	0.37257	0.65619	1.21511	1.47527	5.31767	3.29022	1.62907	0.29635	0.44374	0.39568	0.28671	0.80215	0.76959	6.13266	2.13806	0.99751	1.81134	0.95607	3.94009
2076	1-stearoyl-GPS (18:0)*	Lipid	Lysophospholipid	45966	LC/MS Neg	100004327	5800	524.299		9547101			0.70236	2.9852	2.47711	1.90073	0.83353	1.26277	1.17136	3.55525	0.56113	0.44796	1.17522	2.13745	0.79868	0.53565	0.5147	1.46142	1.1904	0.78042	1.04903	0.88118	0.73413	0.6026	0.57973	1.87848	0.94466	0.69626	0.55377	0.75464	0.40132	0.70614	2.45482	8.80287	3.15466	2.71088	3.17282	1.25189	7.8656
1155	10-heptadecenoate (17:1n7)	Lipid	Long Chain Fatty Acid	33971	LC/MS Neg	100001278	5555	267.233	29743-97-3	5312435		HMDB60038	0.8088	1.6164	1.03873	1.15051	0.52008	0.71415	1.21051	2.32821	0.50057	0.20515	1.22502	1.06318	1.07591	0.96272	0.28717	0.46952	1.78352	0.44605	2.30057	1.55226	1.35949	1.00117	1.62799	1.24411	0.53405	0.39877	0.48914	0.52249	0.27195	1.73765	1.82948	2.39735	1.21244	1.35207	2.61993	0.83334	3.79345
1167	10-nonadecenoate (19:1n9)	Lipid	Long Chain Fatty Acid	33972	LC/MS Neg	100001277	5780	295.264	73033-09-7	5312513		HMDB13622	0.5097	1.16	1.20754	1.28947	0.38685	0.78457	1.068	1.32305	0.46638	0.46522	1.41802	1.27936	1.21858	0.53196	0.57314	0.5899	1.24664	0.58984	1.55774	1.17557	0.97838	0.91691	1.44742	1.15202	0.82343	0.4307	0.65163	0.49281	0.28923	1.01551	0.96441	2.19505	1.11348	0.91949	1.85391	0.66184	2.6614
1501	13-HODE + 9-HODE	Lipid	Fatty Acid, Monohydroxy	37752	LC/MS Neg	100002196	5275	295.228		43013			4.52052	4.10851	2.20147	3.20146	1.05524	0.81896	0.64304	0.98554	0.67554	0.53091	2.55383	1.37674	1.60252	1.26155	0.46568	1.69238	2.88265	1.01244	1.79961	1.16066	0.67886	0.74432	1.2133	1.01245	0.92354	0.4816	0.63587	0.61823	0.49765	0.99643	1.58287	5.34564	4.88127	2.76089	3.54995	0.8249	1.30657
1263	15-methylpalmitate (i17:0)	Lipid	Fatty Acid, Branched	38768	LC/MS Neg	100002945	5695	269.249		17903417			0.85957	1.73666	1.65316	1.53925	0.71194	0.969	1.21799	1.6999	0.84962	0.61948	1.05585	1.07075	1.06393	0.83204	0.71337	0.79034	1.2464	0.768	1.59484	0.82465	1.14971	1.11904	1.35062	1.1635	0.65824	0.61672	0.60278	0.71746	0.58842	1.01413	1.42633	1.5323	1.15231	1.64375	1.946	0.92829	2.34246
1266	17-methylstearate (i19:0)	Lipid	Fatty Acid, Branched	38296	LC/MS Neg	100002356	5993	297.28	2724-59-6	3083779		HMDB37397	0.58722	1.46859	1.48186	1.5277	0.49435	0.66761	0.76508	1.44243	0.98978	0.65709	1.2326	1.30168	1.13833	0.77444	1.01989	0.47565	0.76465	0.55794	1.20355	1.24405	0.96787	0.87142	1.23481	1.04509	0.97714	0.67097	0.96794	0.67314	0.54989	1.2139	0.98419	1.82623	0.94108	1.11431	1.43181	0.72934	2.79967
3344	2'-deoxyadenosine	Nucleotide	Purine Metabolism, Adenine containing	1553	LC/MS Pos Early	211	2252	252.109	16373-93-6	13730	C00559	HMDB00101	1.13078	1.34399	1.94999	2.07018	1.68731	2.68121	1.36947	2.13271	26.4795	5.67548	1.24818	2.35773	1.41566	1.71675	3.03331	1.15513	1.01263	0.48971	0.7221	0.66913	3.14505	4.35469	2.26801	5.56788	0.86793	0.3486	0.22451	0.48028	0.39016	1.02963	1.26502	2.4071	1.36061	1.6347	0.73902	1.44215	1.29283
3341	2'-deoxyadenosine 5'-diphosphate	Nucleotide	Purine Metabolism, Adenine containing	15116	LC/MS Neg	1228	1050	410.027	72003-83-9	188966	C00206	HMDB01508	0.3051	0.81879	0.94784	1.34305	0.7599	1.48336	0.57927	0.79692	3.24685	4.76584	0.16808	0.27471	0.33293	0.16894	1.90677	0.76502	0.22567	0.64744	0.73536	1.83424	0.84741	0.98546	0.90217	0.49817	1.74966	2.22698	2.74721	2.28416	3.04683	0.74483	1.22276	0.18904	0.56854	1.34119	0.81559	0.37963	0.58693
3342	2'-deoxyadenosine 5'-monophosphate	Nucleotide	Purine Metabolism, Adenine containing	46333	LC/MS Neg	100000485	1315	330.061	653-63-4	12599	C00360	HMDB00905	0.12847	0.14743	0.30511	0.69307	1.47739	2.1171	1.60519	1.69236	2.25664	2.54282	1.16703	0.66469	1.03503	0.05504	1.67444	0.05504	0.05504	0.15945	0.20105	1.21629	1.00354	1.26807	3.33367	1.4788	1.36428	0.93059	2.21665	1.36929	3.40649	0.20637	0.41355	0.05504	0.33583	0.55827	0.2593	1.40894	2.40676
3429	2'-deoxycytidine	Nucleotide	Pyrimidine Metabolism, Cytidine containing	15949	LC/MS Pos Early	100000125	2193	228.098	951-77-9	13711	C00881	HMDB00014	2.77415	2.55066	1.86082	2.72661	1.25237	0.9691	0.8862	1.26728	0.52728	0.62745	4.91652	4.38331	2.38957	4.97027	0.21307	1.09443	0.86854	0.35992	0.50189	0.22153	6.95715	2.70823	3.07098	4.40749	0.50109	0.47266	0.7316	0.84673	1.35526	0.27447	2.58987	8.3248	4.69835	5.48159	2.80949	2.3992	1.98696
3373	2'-deoxyguanosine	Nucleotide	Purine Metabolism, Guanine containing	1411	LC/MS Neg	348	1751	266.089	961-07-9	187790	C00330	HMDB00085	2.76145	3.43642	3.29859	4.2995	1.21845	1.47806	1.15643	1.88698	2.97298	4.44118	1.69007	2.01204	1.27048	2.8912	1.64412	0.59545	1.08556	0.36373	0.71086	0.5295	3.61994	2.09072	1.35514	4.37123	0.43298	0.72368	0.57508	0.97538	1.00344	0.66554	1.84183	3.10862	1.90906	2.42978	1.48762	1.79383	1.29818
3307	2'-deoxyinosine	Nucleotide	Purine Metabolism, (Hypo)Xanthine/Inosine containing	15076	LC/MS Neg	100000135	1688	251.079	890-38-0	65058	C05512	HMDB00071	2.91588	3.34481	3.69762	4.69276	1.05373	1.68172	1.09629	1.61831	2.91058	1.83542	1.94195	1.67983	1.21278	2.33649	1.33977	0.62548	0.75232	0.29675	0.75532	1.08832	3.44978	1.82798	1.48587	2.87668	0.88742	0.35109	0.55482	0.5045	1.20019	0.9454	2.31649	3.11918	1.70712	3.25713	1.7922	1.45239	1.16717
3405	2'-deoxyuridine	Nucleotide	Pyrimidine Metabolism, Uracil containing	52602	LC/MS Neg	536	1586	227.067	951-78-0	13712	C00526	HMDB00012	2.62178	3.15403	2.1244	2.37286	0.16245	0.42509	0.64922	0.76612	6.22221	12.5695	1.48669	3.29263	2.01228	5.50591	5.30401	1.39344	1.57696	0.8271	1.05444	0.63282	2.68734	2.46384	1.51214	4.38828	0.38885	0.46403	0.37182	0.77863	0.29532	1.02435	2.98876	4.59733	3.49877	5.00065	3.0772	0.47251	0.16526
3430	2'-O-methylcytidine	Nucleotide	Pyrimidine Metabolism, Cytidine containing	57554	LC/MS Pos Early	100010895	2411	258.108	2140-72-9	150971			1.67054	1.62668	1.91413	1.74592	1.21915	1.44743	2.49665	1.988	2.38156	1.25628	7.8145	3.38844	3.2802	4.63026	1.68378	0.41128	0.86215	0.20482	0.89115	1	2.79554	0.77011	0.99545	4.79239	1.00067	0.58155	0.48243	0.72003	0.43646	0.65106	1.26784	2.10267	1.05479	0.83162	0.77822	1.79016	2.0036
3393	2'-O-methyluridine	Nucleotide	Pyrimidine Metabolism, Uracil containing	57655	LC/MS Neg	100010896	1831	257.078	2140-76-3	102212			1.1956	1.64453	1.63571	1.43747	1.35356	1.64575	2.07449	1.98825	1.53168	0.5414	5.21072	2.47611	2.5198	3.56612	1.01486	0.78758	1.46573	0.22534	1.84536	1.93859	2.7257	0.68532	0.8969	5.28473	1.2087	0.67547	0.49645	0.56282	0.37875	1.18548	1.10847	1.85786	0.71333	0.6298	0.57279	1.77009	1.91499
908	2,3-diphosphoglycerate	Carbohydrate	Glycolysis, Gluconeogenesis, and Pyruvate Metabolism	15664	LC/MS Neg	1227	555	264.952	102783-53-9	186004	C01159	HMDB01294	0.14434	0.14434	0.14434	0.14434	0.14434	0.14434	0.14434	0.14434	0.14434	0.14434	0.14434	0.14434	0.14434	0.14434	0.14434	1.50633	0.65302	1.76313	0.14434	0.16109	0.14434	0.14434	0.14434	0.14434	0.40458	1	0.14434	0.45358	0.14434	0.46736	0.14434	0.14434	0.14434	0.14434	0.14434	0.14434	0.14434
100	2-aminoadipate	Amino Acid	Lysine Metabolism	6146	LC/MS Polar	381	3500	160.062	542-32-5;1118-90-7	469	C00956	HMDB00510	1.87227	1.22772	1.05576	0.30763	0.8259	0.98285	0.60008	0.32178	1.71381	4.11813	0.71107	0.71181	0.61319	0.41784	3.03769	0.16964	1.76409	0.31126	0.77865	6.51439	0.68281	0.99158	1.91086	0.8219	2.6712	0.34329	0.63562	1.09721	0.46494	3.56676	1.24114	0.49814	0.79424	0.81949	1.19621	0.35998	1.50939
4577	2-aminophenol sulfate	Xenobiotics	Chemical	43266	LC/MS Neg	100004322	1677	188.002		181670		HMDB61116	0.14397	0.18528	0.14397	0.14397	0.86539	1.19033	1.17746	1.83474	8.5181	6.1717	0.67686	0.73203	0.85883	0.67824	4.64618	0.14397	0.14397	0.14397	0.1602	0.14397	0.14397	0.14397	0.14397	0.14397	0.14397	0.14397	0.14397	0.14397	0.14397	0.14397	0.14397	0.14397	0.14397	0.14397	0.14397	1.32386	3.3486
2249	2-arachidonoylglycerol (20:4)	Lipid	Monoacylglycerol	19266	LC/MS Neg	100000584	6170	303.233	53847-30-6	5282280	C13856	HMDB04666	0.21105	0.88602	1.09102	1.66564	0.21105	0.72929	0.64218	1.0966	0.21105	0.21105	0.21105	0.21105	0.21105	0.21105	0.21105	0.40234	2.29038	0.35828	1.78544	0.21105	0.66623	0.72702	0.80823	0.8708	0.21105	1.22282	1.03086	1.0778	0.45193	0.21105	0.79903	1.81432	0.58754	1.35306	1.48835	0.80571	3.84109
2251	2-docosahexaenoylglycerol (22:6)*	Lipid	Monoacylglycerol	48675	LC/MS Neg	100006352	6050	309.222				HMDB11557	2.05417	1.48766	1.51879	1.8737	0.42161	0.6024	0.91117	2.69977	0.35287	0.36167	0.10788	0.10788	0.18919	0.10788	0.10788	0.90102	3.77412	0.48317	3.07623	0.10788	1.16737	1.27028	2.69325	2.25008	0.10788	1	3.04981	1.13092	0.73254	0.27864	1.03686	2.82024	1.33999	1.42021	2.85134	0.90731	4.32628
1284	2-hydroxyadipate	Lipid	Fatty Acid, Dicarboxylate	31934	LC/MS Polar	100001153	3000	161.046	18294-85-4	193530	C02360	HMDB00321	2.04743	0.03812	0.03812	0.85213	0.47341	0.31211	1.00987	2.46969	1.40461	0.03812	0.78059	0.33515	0.03812	0.95587	0.81347	0.57475	1.4401	0.16564	1.68731	3.25459	0.94318	0.19435	0.40862	1.57735	0.20384	2.75039	0.74254	0.42372	0.03812	0.46293	0.64369	6.33825	2.09502	1.0097	1.05902	1.29341	1.10074
426	2-hydroxybutyrate/2-hydroxyisobutyrate	Amino Acid	Glutathione Metabolism	52281	LC/MS Polar	100008928	1258	103.04					1.2855	2.09511	0.6827	1.08232	0.53186	1.03364	1.0026	0.99349	1.41489	1.12927	1.89276	1.50233	1.26388	1.76979	1.31148	0.70926	0.88331	0.53573	0.62167	1.22824	0.9585	1.05672	1.43592	1.06279	1.2872	0.43707	1.08126	0.61713	0.72617	0.90531	1.01629	0.43707	0.7712	0.63211	0.74304	1.01565	1.51218
1280	2-hydroxyglutarate	Lipid	Fatty Acid, Dicarboxylate	52294	LC/MS Pos Early	100002070	958	166.071	40951-21-1	43	C02630	HMDB00606	0.88327	0.92698	0.78021	0.63186	1.04508	0.9757	1.26719	0.94446	0.6051	0.45834	1.06578	0.72661	0.95009	0.97349	0.57438	0.66729	0.8659	0.50048	0.99984	0.56612	0.75403	0.64444	0.72195	0.7756	0.77133	2.59734	1.85681	2.62297	2.40817	0.38622	2.1409	1.37862	1.18914	0.77147	0.88227	1.30385	1.35582
1465	2-hydroxyheptanoate*	Lipid	Fatty Acid, Monohydroxy	61827	LC/MS Polar	100019960	925	145.087		2750949			2.00668	2.53718	1.17304	0.50198	1.51265	1.65637	2.05904	2.42754	0.50198	0.62841	3.47583	1.93627	1.75416	1.65677	0.50198	1.60588	1.19991	0.79059	0.61206	0.96063	0.50198	0.5994	0.50198	0.56264	0.50198	0.53083	0.50198	0.50198	0.50198	0.62712	0.67677	1.83408	2.29004	0.70258	0.75115	0.50198	3.68221
3581	2-hydroxyhippurate (salicylurate)	Xenobiotics	Benzoate Metabolism	18281	LC/MS Neg	1869	2184	194.046	487-54-7	10253	C07588	HMDB00840	0.50932	0.50932	0.67088	0.70629	0.50932	1.80981	1.14701	0.50932	0.89952	0.50932	1.68529	1.12677	1.30351	1.6026	0.80252	0.50932	0.50932	0.50932	0.96614	2.2024	0.50932	0.50932	1.0159	0.50932	2.16362	0.50932	0.80472	0.50932	0.50932	1.36701	1.0315	1.63778	1.1049	1.01917	1.17389	0.50932	0.96642
1470	2-hydroxynervonate*	Lipid	Fatty Acid, Monohydroxy	61698	LC/MS Neg	100015638	6345	381.337		5312783			0.20576	2.33298	1.62619	1.73626	0.20576	0.39951	0.20576	1.03301	1.0382	0.60142	0.63689	0.6583	0.47297	0.20576	0.55845	0.31147	0.53498	0.81349	1.12774	0.91523	0.82931	1.41934	0.73523	0.29774	0.96699	0.8302	1.44578	0.60809	0.20576	0.88533	0.78854	1.38905	0.88772	2.18968	1.27753	0.46191	3.38692
1472	2-hydroxypalmitate	Lipid	Fatty Acid, Monohydroxy	35675	LC/MS Neg	100001579	5511.2	271.228	764-67-0	92836		HMDB31057	0.66363	3.20271	1.30611	1.78671	4.6384	4.94521	4.98777	11.7637	0.87467	0.74549	3.39666	3.53731	3.55575	1.67807	1	1.46934	0.6548	0.5071	0.67054	1.19464	0.71113	0.62922	0.7794	0.66906	0.99807	0.48568	0.83557	0.46803	0.43315	0.86108	0.81141	2.59481	1.82484	1.41514	1.08427	5.40347	21.6079
1474	2-hydroxystearate	Lipid	Fatty Acid, Monohydroxy	17945	LC/MS Neg	1239	5695	299.259	629-22-1	69417	C03045		0.81337	3.30282	1.60177	1.75251	3.79909	3.92794	3.33319	7.41282	0.81595	0.78156	5.23776	3.44564	4.7384	1.8542	0.87604	1.68072	0.73702	0.55013	0.6567	1.36893	0.70721	0.72221	0.85048	0.81616	0.80043	0.55838	0.85356	0.54856	0.52351	0.84426	0.72528	1.98788	1.77809	1.31324	0.88841	3.95986	14.1763
2248	2-linoleoylglycerol (18:2)	Lipid	Monoacylglycerol	32506	LC/MS Neg	100000987	6250	279.233	3443-82-1	5365676		HMDB11538	0.25707	0.99387	0.75492	0.73095	0.21414	0.7445	1.19912	0.93405	0.17831	0.17831	0.17831	0.17831	0.17831	0.17831	0.17831	1.14482	5.096	0.79209	4.36725	0.31707	0.8674	1.99971	1.72423	1.23995	0.17831	2.93147	1.74143	3.12734	1.0076	0.17831	0.66722	2.03864	1.08425	0.9137	2.19595	0.17831	2.44025
289	2-methylbutyrylcarnitine (C5)	Amino Acid	Leucine, Isoleucine and Valine Metabolism	45095	LC/MS Pos Early	100001509	3035	246.17	31023-25-3	6426901		HMDB00378	0.7874	0.78104	0.89481	0.83388	0.31334	0.28311	0.31526	0.54681	1.94925	0.81116	1.85369	1.36232	1.44428	1.02055	2.94717	1.33129	2.07091	0.32527	2.19202	0.49598	0.68351	1.46088	1.98302	1.03522	0.28503	0.39764	0.43318	0.44117	0.15135	0.40755	0.88873	1.53047	0.49672	0.541	0.98929	0.56899	1.31784
1114	2-methylcitrate/homocitrate	Energy	TCA Cycle	52282	LC/MS Neg	100008929	575	205.035					1.03202	2.3024	0.94121	0.99674	0.58026	0.6211	0.62476	0.91585	0.61816	0.66778	3.54201	3.73803	3.39499	2.05036	1	0.53642	0.94845	0.38117	1.14206	1.51345	0.95625	2.09106	3.30755	2.78434	1.83799	0.58145	0.49568	0.74683	0.66727	1.90523	0.8717	0.90862	0.87587	0.87036	0.7933	0.80831	1.17689
2243	2-myristoylglycerol (14:0)	Lipid	Monoacylglycerol	34383	LC/MS Neg	100001408	6230	227.202	27214-38-6	137938		HMDB11530	0.27283	0.93478	0.66256	0.53239	0.21485	0.5405	0.89181	1.24445	0.62843	0.21485	0.52092	0.30053	0.38563	0.21485	0.96525	1.03708	5.15535	0.65763	5.52666	0.7195	1.65618	2.1949	2.59606	2.18856	0.21485	2.38244	1.98014	2.69329	0.46216	1.00136	1.38832	2.94854	0.93336	0.64017	3.32555	0.68016	4.49422
2247	2-oleoylglycerol (18:1)	Lipid	Monoacylglycerol	21232	LC/MS Neg	100000943	6500	281.249	3443-84-3	5319879		HMDB11537	1.72732	0.82444	0.8995	2.15027	0.06757	0.16383	0.14897	0.90327	0.43446	0.25208	0.11157	0.18703	0.10181	0.11109	0.13972	0.4566	4.62881	0.546	3.15989	0.3598	1.90256	1.42689	2.72788	3.87078	0.9008	2.97831	3.93066	2.61531	5.65032	0.75175	2.3198	1.9198	1.06098	1.41277	1.60733	0.09815	1.09472
358	2-oxoarginine*	Amino Acid	Urea cycle; Arginine and Proline Metabolism	55072	LC/MS Pos Early	100002784	1760	174.087	3715-10-04	558	C03771	HMDB04225	0.89653	13.493	0.57027	0.57823	0.50232	0.57904	0.94196	0.65217	1.04281	0.44829	0.26676	0.26676	0.26676	0.26676	0.58871	1.94814	5.43672	1.05501	3.46246	1.15488	1.3411	1.13799	1.98643	2.02103	0.37159	0.61008	0.52136	0.60467	0.42573	1.68354	1.00891	0.67075	0.77131	0.80363	1.01985	0.40947	1.00136
1999	2-palmitoleoyl-GPC (16:1)*	Lipid	Lysophospholipid	35819	LC/MS Pos Late	100001561	1425	494.324				HMDB10383	0.70455	0.72597	0.73571	0.47195	1.08292	1.87896	1.79865	1.20446	0.32841	0.18909	1.08094	1.47205	0.91262	0.91316	0.37745	0.45909	1.16166	0.40225	1.08271	0.90703	1.06904	1.13462	2.09767	2.20405	0.58396	0.50101	0.42845	0.63969	0.59302	0.6605	0.87537	1.7418	0.62667	0.60761	1.16945	2.05	2.63227
2245	2-palmitoleoylglycerol (16:1)*	Lipid	Monoacylglycerol	52432	LC/MS Neg	100008953	6016	253.217				HMDB11565	0.06631	0.53095	0.3026	0.41495	0.06631	0.94818	1.13223	0.68541	0.06631	0.06631	0.06631	0.06631	0.06631	0.06631	0.06631	0.58222	4.82442	0.49026	5.06809	0.31114	1.75032	2.27543	3.66527	2.11395	0.06631	1.99783	1.41699	2.91844	0.33104	0.36187	1.10401	2.27672	0.99035	0.78654	2.81413	0.93785	4.23868
1997	2-palmitoyl-GPC (16:0)*	Lipid	Lysophospholipid	35253	LC/MS Pos Late	100001562	1505	496.34		15061532		HMDB61702	0.83596	0.99022	0.73337	0.88038	1.00195	1.60934	1.4409	0.99691	1.01432	0.49579	1.38727	1.42994	1.02685	1.1609	0.70425	0.39879	0.99805	0.36055	1.10188	0.99406	1.11417	1.13914	1.63467	1.68499	0.68499	0.45163	0.34277	0.39356	0.44902	0.70761	0.85172	2.28455	1.02355	0.76521	1.17023	1.68177	1.79279
2244	2-palmitoylglycerol (16:0)	Lipid	Monoacylglycerol	33419	LC/MS Neg	100001048	6400	255.233	23470-00-0	123409		HMDB11533	0.33367	0.95112	0.72213	0.65584	0.57462	0.68487	1.00289	1.80213	0.40596	0.22067	0.22881	0.27521	0.2914	0.14857	1.0083	0.7815	4.10745	0.60822	4.31866	0.42123	2.03098	2.84872	3.23717	2.4231	0.21137	1.39245	1.54004	1.87351	0.72676	0.99987	1.63378	2.4524	1.24206	1.26479	2.70409	0.65615	3.89708
913	2-phosphoglycerate	Carbohydrate	Glycolysis, Gluconeogenesis, and Pyruvate Metabolism	35629	LC/MS Polar	100000093	4346	184.986	70195-25-4	59	C00631	HMDB03391	1.4093	1.2118	1.7503	2.86545	0.5674	0.10507	0.98476	0.54948	2.49964	1.13384	0.30404	0.00925	0.4622	0.7632	2.77796	9.28901	3.88192	0.7123	4.09051	1.44744	0.42933	0.00925	0.67807	0.5614	0.20719	0.71052	0.48078	0.10629	0.29792	2.57871	0.69739	1.78396	1.92425	0.06843	2.87049	0.46838	0.80977
2052	2-stearoyl-GPE (18:0)*	Lipid	Lysophospholipid	41220	LC/MS Neg	100003901	6350	480.31				HMDB11129	0.37591	1.13044	1.69189	1.53859	0.75111	0.71419	0.93433	1.4334	0.533	0.17803	1.48117	1.46699	0.87735	0.67043	0.17803	1.30768	0.55684	0.77111	1.25481	0.87263	0.8982	1.54164	1.1669	2.19905	0.17803	0.17803	0.17803	0.49667	0.61805	0.54857	2.16097	4.2968	0.82524	3.29643	1.09894	0.37537	2.85651
3482	3'-dephosphocoenzyme A	Cofactors and Vitamins	Pantothenate and CoA Metabolism	18289	LC/MS Neg	100000138	2013	686.142	3633-59-8	444485	C00882	HMDB01373	1.13555	1.84491	1.06624	0.9678	1.09451	1.16181	1.27191	1.96985	0.98011	0.19295	2.69413	1.83914	1.71376	1.51553	0.31041	3.73688	1.67225	0.90101	1	0.35824	1.33149	1.96203	7.26051	3.66021	0.94714	0.1882	0.56214	0.4756	1.32967	0.2402	0.65365	3.83796	0.74331	2.27064	0.58096	2.54023	2.10831
141	3-(4-hydroxyphenyl)lactate	Amino Acid	Tyrosine Metabolism	32197	LC/MS Neg	240	1379	181.051	6482-98-0	9378	C03672	HMDB00755	0.37321	1.12631	0.30028	0.32406	0.76822	1.0437	1.33024	1.27791	4.49613	2.8508	2.43314	2.12372	2.09059	2.65386	2.84916	0.37193	1.60717	0.40448	0.84122	1.18985	0.63549	0.53199	0.63383	0.75524	1.14957	0.74234	0.75354	0.98341	0.73363	0.66952	0.73521	0.70335	0.45658	0.59543	0.50315	0.86069	1.48941
3443	3-aminoisobutyrate	Nucleotide	Pyrimidine Metabolism, Thymine containing	1566	LC/MS Pos Early	1114	2190	104.071	10569-72-9;214139-20-5	64956	C05145	HMDB03911	0.62801	0.6334	0.36959	0.36959	1.28221	1.25056	1.66307	2.65505	3.00854	1.36252	1.25887	1.10161	1.19553	0.51497	2.32072	0.36959	1.06235	0.62436	0.47814	0.36959	1.02879	0.9526	1.00766	1.0969	0.36959	0.36959	0.36959	0.36959	0.47529	0.36959	1.0203	0.81989	0.93235	0.54211	1.41895	1.36572	2.52876
294	3-hydroxy-2-ethylpropionate	Amino Acid	Leucine, Isoleucine and Valine Metabolism	32397	LC/MS Polar	100001170	1443.3	117.056	4374-62-3	188979		HMDB00396	0.64145	1.00486	0.96532	0.4722	1.03083	1.5143	0.94092	0.84877	1.27421	1.44232	1.14063	1.98199	1.78069	1.07609	0.98582	0.65716	0.67317	0.4307	0.83732	1.33517	0.76232	2.10878	1.47228	1.2393	1.11248	0.62432	1.35907	0.84032	1.00072	0.55828	0.91058	0.72051	0.9406	0.9809	0.78678	0.84842	1.61749
2469	3-hydroxy-3-methylglutarate	Lipid	Mevalonate Metabolism	531	LC/MS Polar	112	2850	161.046	503-49-1	1662	C03761	HMDB00355	0.17869	0.30983	0.1256	0.15644	2.86044	3.88025	3.95178	4.93588	1.36097	0.75615	1.49376	0.41168	0.8422	0.57358	0.91387	0.51661	1.11852	0.24728	1.01259	0.76234	0.55723	0.01577	0.89554	0.85955	0.50695	0.48334	0.51546	0.57311	1.13064	0.37924	0.81671	0.56694	0.31268	0.2091	0.27175	4.20008	8.87687
1389	3-hydroxybutyrylcarnitine (1)	Lipid	Fatty Acid Metabolism(Acyl Carnitine)	43264	LC/MS Pos Early	100003926	2400	248.149		53481617		HMDB13127	0.58147	0.89034	0.45435	0.49633	0.62168	0.62122	0.62118	0.60088	2.29124	0.74159	0.6366	0.57693	0.59544	0.48668	0.84172	0.414	0.88461	0.44615	0.72147	0.4142	1.9337	1.37255	2.08353	1.9555	0.57511	0.73413	0.70836	0.84209	0.55022	0.40766	1.00278	1.26306	0.68626	0.94046	1.50499	0.98492	1.55977
1390	3-hydroxybutyrylcarnitine (2)	Lipid	Fatty Acid Metabolism(Acyl Carnitine)	52984	LC/MS Pos Early	100009271	2340	248.149				HMDB13127	0.6888	1.02219	0.85858	0.54376	0.17385	0.29001	0.20446	0.24719	2.6823	0.49654	0.30852	0.1759	0.19316	0.22964	1.06142	0.27082	1.14272	0.47877	1.05674	0.36862	0.67518	0.7084	1.10642	1.02581	0.38968	1.35263	0.8723	1.59579	0.67721	0.64919	0.96495	0.97378	0.46524	0.92349	1.2613	0.39058	0.47812
1482	3-hydroxydecanoate	Lipid	Fatty Acid, Monohydroxy	22053	LC/MS Neg	100000997	4634.7	187.134	5561-87-5	26612		HMDB02203	0.60926	0.97813	1.04719	0.73942	0.43381	0.86636	0.51596	0.61978	2.36143	0.41178	1.24797	1.06999	0.93973	1	1.18071	0.21923	0.6957	0.29671	0.86385	0.97888	0.55919	0.90445	1.52208	1.05217	0.90499	1.4012	0.93855	1.86911	1.43043	0.94143	0.78577	0.48818	0.26169	0.39128	0.47806	0.67126	0.60917
1480	3-hydroxyhexanoate	Lipid	Fatty Acid, Monohydroxy	53230	LC/MS Neg	100006367	1725	131.071	10191-24-9	151492			0.61238	0.95164	0.79769	0.6801	0.28305	0.43817	0.27908	0.43208	1.96731	0.29309	2.59362	2.12204	1.81302	1.49725	0.909	0.24633	0.69166	0.20846	0.96034	0.73283	0.3848	0.69008	0.82772	1.1108	0.81881	1.27177	0.73636	1.49849	0.99219	0.95952	0.60096	0.50115	0.23732	0.33061	0.36714	0.64721	0.52207
3582	3-hydroxyhippurate	Xenobiotics	Benzoate Metabolism	39600	LC/MS Neg	100002122	1687	194.046	1637-75-8	450268		HMDB06116	0.97726	0.71152	1.70678	0.96445	0.42622	2.26746	1.6774	1.09389	0.42622	0.42622	1.77528	1.48016	1.03906	1.22773	0.7786	0.76353	0.81407	0.59893	1.0381	2.20915	0.5863	0.77307	1.29945	0.42622	2.78888	0.42622	0.83439	0.44723	0.42622	2.1442	1.7164	1.7906	1.5095	1.85253	1.67345	0.92164	0.81995
311	3-hydroxyisobutyrate	Amino Acid	Leucine, Isoleucine and Valine Metabolism	1549	LC/MS Polar	111	1619	103.04	2068-83-9	87	C06001	HMDB00336	0.98574	1.33898	0.643	1.06213	0.60547	0.79822	0.5976	0.88802	5.00598	3.21431	2.1087	1.4379	1.65462	2.02233	4.2255	0.54846	0.81341	0.26866	0.68207	1.18313	0.8738	1.40598	2.06757	1.4326	0.26866	0.44939	0.60155	0.68093	0.26866	0.68245	0.84769	0.71685	0.46631	0.6345	0.26866	0.7685	1.60679
1485	3-hydroxylaurate	Lipid	Fatty Acid, Monohydroxy	32457	LC/MS Neg	100001112	5175	215.165	53941-38-1	94216		HMDB00387	0.65327	0.98772	1.06828	0.77675	0.49779	0.83029	0.62441	0.72656	2.56381	0.45397	1.02866	0.74867	0.75167	0.84356	1.20337	0.23732	0.77457	0.31503	1.14672	0.86775	0.62111	1.02539	1.63913	1.19662	0.72074	1.90174	1.22997	2.31095	1.8727	0.80982	0.7026	0.50827	0.26947	0.39177	0.56439	0.77793	0.63068
1481	3-hydroxyoctanoate	Lipid	Fatty Acid, Monohydroxy	22001	LC/MS Neg	100000773	3446	159.103	88930-08-9	26613		HMDB01954	0.67834	0.93279	0.84396	0.68381	0.2768	0.57584	0.30064	0.41143	2.13504	0.32364	1.77658	1.12648	1.09526	1.05569	1.03296	0.14008	0.646	0.22713	1.11706	0.90528	0.51396	0.63306	1.11727	0.94643	0.99439	1.17578	0.67502	1.52842	0.85954	0.99362	0.72669	0.51198	0.28823	0.32797	0.71586	0.54275	0.49634
1441	3-hydroxypalmitoylcarnitine	Lipid	Fatty Acid Metabolism(Acyl Carnitine)	61839	LC/MS Pos Late	100019800	1380	416.337					0.52296	0.6486	0.37299	0.12436	1.04134	2.36426	3.76436	2.65644	2.55368	0.12436	0.41431	0.16439	0.25846	0.12436	0.8872	0.12436	1.26842	0.48091	2.00709	0.12436	0.61849	0.46675	0.7433	0.12436	0.12436	1.95924	1.3646	2.5671	2.11114	0.12436	0.80609	0.40085	0.12436	0.4368	0.57125	1.99868	1.77625
158	3-methoxytyrosine	Amino Acid	Tyrosine Metabolism	12017	LC/MS Pos Early	1342	2555	212.092	300-48-1	1670		HMDB01434	0.20613	1.77132	0.65343	0.20613	0.80249	1	1.33306	1.20706	3.20224	1.95861	1.01831	0.85521	0.20613	1.04487	1.19152	0.20613	0.20613	0.20613	0.20613	1.22399	0.20613	0.20613	0.20613	0.20613	1.25925	0.20613	0.20613	0.20613	0.20613	0.7695	0.64917	0.53118	0.20613	0.2597	0.20613	0.20613	0.83425
306	3-methyl-2-oxobutyrate	Amino Acid	Leucine, Isoleucine and Valine Metabolism	44526	LC/MS Polar	100000936	911	115.04	3715-29-5	49	C00141	HMDB00019	0.70605	0.39535	0.70757	0.95822	0.92808	0.97653	2.0415	0.92756	0.96412	2.5523	0.84208	0.39535	0.39535	0.96759	1.14855	0.39535	0.39535	0.39535	0.39535	0.39535	0.61084	0.80344	0.39535	0.39535	0.39535	1.45145	9.00544	0.39535	1.10488	0.39535	0.39535	0.96605	0.39535	0.39535	0.39535	0.74775	1.2425
286	3-methyl-2-oxovalerate	Amino Acid	Leucine, Isoleucine and Valine Metabolism	15676	LC/MS Neg	100000036	2064.2	129.056	1460-34-0;51829-07-3	47	C00671	HMDB03736	0.26458	1.3384	0.59355	0.9098	0.82836	1.3232	1.71081	0.8703	4.28507	2.56568	1	0.82914	0.87244	0.83809	0.26458	0.69473	0.70086	0.41139	0.26458	0.43236	0.71868	0.69107	0.26458	0.61686	1.10084	1.20757	8.23611	0.53613	1.20687	0.26458	0.26458	0.26458	0.26458	0.26458	0.26458	0.71318	1.46181
3421	3-methylcytidine	Nucleotide	Pyrimidine Metabolism, Cytidine containing	35132	LC/MS Pos Early	100001466	2176	258.108	21028-20-6	159649			1.45586	1.41862	1.53544	0.54113	1.13694	1.24214	1.8709	1.27373	2.67958	1.46668	2.68067	1.69061	1.31676	4.40833	1.86319	0.74432	1.74518	0.33378	1.91594	1.93338	3.57826	0.65034	0.62657	2.70502	1.44275	0.18263	0.28368	0.17648	0.24649	1.53059	1.27053	3.64284	0.64574	0.79205	0.69588	1.27452	1.41876
270	3-methylglutaconate	Amino Acid	Leucine, Isoleucine and Valine Metabolism	57747	LC/MS Polar	100002458	2700	99.0452	5746-90-7	1551553		HMDB00522	0.95202	0.65978	0.53278	0.73276	0.89867	2.68813	2.32151	1.59043	1.59995	1.44862	2.88396	3.97012	2.03679	1.47619	1.39231	0.55235	1.29345	0.51564	1	1.2739	0.43968	1.1254	1.32446	0.78083	1.05857	0.37723	0.91506	0.72974	0.42812	0.74082	0.96446	0.76957	0.90056	0.96145	0.78536	0.81269	2.23087
65	3-methylhistidine	Amino Acid	Histidine Metabolism	15677	LC/MS Pos Early	100000042	2670	170.092	368-16-1	64969	C01152	HMDB00479	1.03183	1.45392	0.58542	0.63175	0.78717	1.36028	1.51628	1.60484	5.85266	3.5385	1.5283	1.00929	0.88908	1.06524	1.79322	0.29711	0.51599	0.25279	0.84759	3.3307	0.82333	1.02762	1.4438	0.80782	1.75371	0.32689	0.55614	0.39717	0.40794	1.0428	0.87466	0.91218	0.51386	0.54364	0.76105	0.79527	1.18159
914	3-phosphoglycerate	Carbohydrate	Glycolysis, Gluconeogenesis, and Pyruvate Metabolism	1414	LC/MS Neg	132	583	184.986	80731-10-8	724	C00597	HMDB00807	1.63198	1.66982	1.55746	3.4751	0.31302	0.39047	0.41548	0.23041	3.07718	3.87595	0.0736	0.60215	0.39176	0.54083	1.44023	9.34157	2.77219	16.5071	2.72783	1.16051	0.2324	0.38101	0.27322	0.0736	0.43273	0.30049	0.0736	0.36929	0.0736	3.3731	0.58041	1.47727	1.68454	0.9671	2.27032	0.16691	0.36809
2465	3-sulfo-palmitoyl-galactosylceramide (d18:1/16:0)	Lipid	Ceramides	57765	LC/MS Polar	100015926	716	778.514		9897094			0.29795	0.29795	0.29795	0.29795	0.29795	0.29795	0.29795	0.29795	0.29795	0.29795	7.96107	6.87376	6.96935	4.6125	0.29795	0.29795	0.29795	0.29795	0.29795	0.29795	0.29795	0.29795	0.29795	0.29795	0.29795	0.29795	0.29795	0.29795	0.29795	0.29795	0.29795	0.29795	0.29795	0.29795	0.29795	0.29795	0.29795
3408	3-ureidopropionate	Nucleotide	Pyrimidine Metabolism, Uracil containing	3155	LC/MS Pos Early	1053	875	133.061	462-88-4	111	C02642	HMDB00026	0.61065	4.99877	0.62415	0.59342	0.59656	0.97199	0.91536	0.93028	4.3933	1.59188	2.71348	2.37435	2.80734	1.54291	5.09551	0.5369	2.77107	0.38307	1.06993	1.10999	0.45998	0.6288	1.03537	0.65821	1.38004	0.44334	0.39053	0.42241	0.43664	1.64445	2.13035	1.26125	1.00431	0.82624	0.8333	1.60582	3.62312
2507	4-cholesten-3-one	Lipid	Sterol	38125	LC/MS Pos Late	100002227	2520	385.346	601-57-0	91477	C00599	HMDB00921	1.37542	2.72213	1.63082	1.24885	0.9603	1.21123	1.36868	0.90286	0.56178	0.38726	1.64979	1.51202	1.50435	1.466	0.58311	0.64502	1.19711	0.87979	1.08815	1.04793	0.63522	0.63656	1.02355	1	1.14253	0.42281	0.534	0.62465	0.72839	1.18731	1.8676	2.25315	1.75814	2.57281	1.79553	0.70458	1.32669
3622	4-ethylphenylsulfate	Xenobiotics	Benzoate Metabolism	36099	LC/MS Neg	100001756	3580	201.023	123-07-9		C13637		1.03166	1.00371	8.51928	1.88792	2.69254	0.95156	9.61493	14.6973	58.4712	27.445	11.4815	9.7823	9.77388	50.2756	46.0681	0.16639	5.74044	1.57185	0.99629	0.25577	0.16639	0.16639	0.28704	0.58047	0.51159	0.23393	0.16639	0.16639	0.22942	0.23449	0.32871	0.16639	0.18221	0.34211	0.33441	1.06823	35.6057
411	4-guanidinobutanoate	Amino Acid	Guanidino and Acetamido Metabolism	15681	LC/MS Pos Early	100000096	2320	146.092	463-003;463-00-3	500	C01035	HMDB03464	0.74885	10.9681	0.43956	0.37396	0.66297	0.95323	1.06266	1.12244	3.88464	1.68189	2.66314	1.99152	2.00808	1.43418	4.37818	0.3767	0.59293	0.25488	0.81793	0.70829	1.56014	1.13327	1.7517	1.89722	0.50738	0.57713	0.5215	0.75828	0.70158	0.46696	1.48129	1.17209	0.61949	0.59664	0.94683	0.84733	1.96732
431	4-hydroxy-nonenal-glutathione	Amino Acid	Glutathione Metabolism	48504	LC/MS Neg	100006240	3387.5	462.192	99927-70-5				0.90184	1.68028	0.74103	1.13559	0.24309	0.53845	0.2057	0.28882	0.2057	0.2057	0.2057	0.2057	0.2057	0.2057	0.2057	3.2851	2.07643	2.34127	1.99505	0.2057	1.35626	1.16947	1.20539	1.43724	0.53935	1.08639	1.10372	0.9344	1.27574	0.53375	0.43818	0.75463	1.20874	0.90081	0.66404	0.2706	0.37505
1463	4-hydroxybutyrate (GHB)	Lipid	Fatty Acid, Monohydroxy	34585	LC/MS Polar	100001507	1765	103.04	502-85-2	10413	C00989	HMDB00710	1.71077	1.13435	1.02019	0.89279	0.49443	0.66284	0.2711	0.51663	2.60069	1.34918	1.25248	0.46641	0.77404	0.86099	1.52948	0.80633	1.82194	0.37331	1.03025	4.2754	0.38152	0.17219	0.89782	0.39845	2.76401	0.08582	0.2882	0.40825	0.50925	3.30305	0.6088	0.757	0.66224	0.34434	1.68886	0.9056	1.30899
46	4-hydroxyglutamate	Amino Acid	Glutamate Metabolism	40499	LC/MS Pos Early	100002544	1141	164.055	2485-33-8	439902	C03079	HMDB01344	0.16784	0.58621	0.16784	0.2534	2.69041	3.19081	1.59412	2.0626	1.60603	1.10852	1.39534	1.25617	1.16539	1.48677	0.50769	0.32084	0.95428	0.5435	1.26064	0.16784	0.84387	0.76235	1.13282	0.90079	0.16784	1.93286	1.57968	2.11065	1.70079	0.16784	0.41669	0.43509	0.54226	0.48204	0.65504	3.014	3.35239
138	4-hydroxyphenylpyruvate	Amino Acid	Tyrosine Metabolism	1669	LC/MS Neg	1141	1690	179.035	156-39-8	979	C01179	HMDB00707	0.74051	4.37239	0.57982	0.88069	1.24063	1.35977	0.9495	1.04924	0.94264	0.51997	0.99969	0.51997	0.51997	0.51997	1.22953	1.70409	1.92403	0.67201	1.74028	1.1376	0.51997	1.1136	0.81816	0.51997	0.74271	0.51997	0.63509	0.51997	0.51997	0.75331	0.51997	0.57734	0.75631	0.94867	0.85441	0.51997	1.47982
83	4-imidazoleacetate	Amino Acid	Histidine Metabolism	32349	LC/MS Pos Early	100001207	2055	127.05	645-65-8	96215	C02835	HMDB02024	0.74801	4.6512	0.55148	0.52938	0.79362	0.93032	0.92971	1.04754	4.10703	3.71125	1.57488	1.33298	1.12083	1.84197	3.28981	0.60594	0.85317	0.64491	0.77267	1.29612	0.61347	0.48768	0.97678	1.27297	0.91175	0.5772	0.8607	0.61079	0.74553	0.62515	1.84278	0.79063	0.53969	0.68426	0.46956	2.133	1.75066
252	4-methyl-2-oxopentanoate	Amino Acid	Leucine, Isoleucine and Valine Metabolism	22116	LC/MS Neg	100000551	2170	129.056	816-66-0	70	C00233	HMDB00695	0.63352	1.56567	1.04392	0.75983	0.80064	1.2831	1.39486	0.67832	0.87256	1.88538	0.85313	0.87594	0.3004	0.5129	1.12287	1.43906	0.68546	0.81029	0.87735	0.71788	0.88359	1.3632	0.78765	1.41868	1.08371	1.56106	10.3671	0.89939	1.15297	0.50464	0.3004	0.65656	0.46558	0.3004	0.3004	0.91545	1.47427
3612	4-methylcatechol sulfate	Xenobiotics	Benzoate Metabolism	46146	LC/MS Neg	100004111	2665	203.002					0.94662	1.15134	1.17054	1.00719	0.61848	2.15987	1.37255	1.2825	1.0004	0.8164	1.82901	1.45998	1.04683	1.16476	0.94171	0.41692	0.54582	0.33272	0.96769	1.74622	0.39947	0.74156	1.19919	0.69059	1.94751	0.29203	0.76068	0.55593	0.65254	1.45112	1.43691	1.6207	0.89271	1.39499	1.37778	1.50669	2.22733
3441	5,6-dihydrothymine	Nucleotide	Pyrimidine Metabolism, Thymine containing	1418	LC/MS Neg	158	1637.8	127.051	696-04-8	93556	C00906	HMDB00079	0.23825	0.23825	0.23825	0.50406	0.23825	0.23825	0.23825	1.05359	0.23825	0.23825	0.23825	0.62195	0.23825	0.23825	0.23825	0.23825	1.96892	0.23825	1.02193	0.60398	0.23825	0.23825	0.82764	0.84748	0.23825	0.23825	0.23825	0.23825	0.23825	0.84159	1.19963	1.41731	0.86099	1.14376	0.23825	0.23825	1.1388
3401	5,6-dihydrouracil	Nucleotide	Pyrimidine Metabolism, Uracil containing	1559	LC/MS Neg	1125	1120	113.036	504-07-4	649	C00429	HMDB00076	0.72193	1.06691	0.80856	0.59812	0.29204	0.56327	0.41201	0.60528	6.78343	2.84424	0.51246	0.36581	0.32811	0.21539	4.70448	0.36944	2.24192	0.21539	0.8999	4.72757	0.50755	0.21539	1.8475	0.8159	2.01988	0.21539	0.21539	0.21539	0.21539	4.8371	1.79387	1.98552	0.60347	0.91272	0.21539	0.9067	1.05369
98	5-(galactosylhydroxy)-L-lysine	Amino Acid	Lysine Metabolism	43582	LC/MS Pos Early	100002462	2755	325.161	32448-36-5				0.69038	0.51498	0.57211	0.64818	1.77371	2.60057	1.68606	2.29462	3.73361	2.60934	0.43626	0.40721	0.38763	0.25002	3.68777	1.82613	2.13313	0.24056	0.66319	0.5875	0.16887	0.36849	0.92271	0.42701	0.49512	0.15865	0.16606	0.1863	0.11271	0.4899	1.58023	1.79166	0.96746	0.77724	0.80462	3.06263	3.4997
112	5-aminovalerate	Amino Acid	Lysine Metabolism	18319	LC/MS Pos Early	100000454	2220	118.086	660-88-8	138	C00431	HMDB03355	0.8522	0.88054	0.55221	0.57397	2.24465	2.60797	3.02921	3.11616	1.21465	1.15897	2.26388	1.80572	1.63527	2.49278	1.19354	0.32895	0.35515	0.29676	0.53895	0.81878	2.18475	2.48567	2.46195	2.69939	0.53352	0.35838	0.69112	0.39848	0.64077	0.40527	1.06291	0.78515	0.42831	0.80213	0.63563	2.53144	3.48692
1144	5-dodecenoate (12:1n7)	Lipid	Medium Chain Fatty Acid	33968	LC/MS Neg	100001232	5224	197.155	2430-94-6	5312378		HMDB00529	0.6778	0.76714	1.01155	0.65745	6.42641	9.61022	7.62644	6.99246	0.5304	0.04677	1.8447	1.32884	1.26969	0.7871	0.2165	0.04677	0.79023	0.04677	1.03193	0.66413	0.40926	1.99127	1.53473	0.71619	0.34088	1.02881	0.35389	1.2233	0.16829	0.4897	0.2694	0.72747	0.83728	0.28155	1.5935	7.7686	12.7369
97	5-hydroxylysine	Amino Acid	Lysine Metabolism	15685	LC/MS Pos Early	100000054	2790	163.108	13204-98-3	1029	C16741	HMDB00450	1.66363	3.06708	1.06875	0.82784	0.8839	1.13797	0.92425	0.81967	1.37023	1.20508	0.27105	0.21638	0.21638	0.21638	1.6176	1.54793	1.08594	0.22675	0.51974	0.59855	0.42756	0.72766	0.88733	0.76232	1.09731	0.21638	0.21638	0.21638	0.21638	0.21638	2.17638	3.95682	1.59056	1.9792	2.37493	0.6941	0.87046
3422	5-methylcytidine	Nucleotide	Pyrimidine Metabolism, Cytidine containing	22119	LC/MS Pos Early	100000763	2227	258.108	2140-61-6	92918		HMDB00982	1.3668	0.98713	1.81417	2.27216	2.10025	1.85702	2.59863	2.53781	1.9893	1.08374	9.53049	4.95498	4.56663	6.18959	0.84363	0.1756	0.26544	0.05926	0.32983	2.69185	2.89648	0.64555	1.11035	2.19995	1.83252	0.63334	0.88607	0.714	0.88542	1.9331	1.00492	0.53226	0.65197	0.52219	0.44901	2.65317	3.20481
3518	5-methyltetrahydrofolate (5MeTHF)	Cofactors and Vitamins	Folate Metabolism	18330	LC/MS Neg	1244	1820	458.179	68703-91-3;68792-52-9	146	C00440	HMDB01396	0.43013	0.41873	0.4523	0.32194	1.05665	2.16872	2.00669	2.26329	0.44126	0.14102	0.66559	0.38125	0.40425	0.2149	0.49659	0.52252	1.82475	0.60175	2.07052	2.03745	0.13782	0.27583	0.92508	0.40286	1.72284	0.61825	0.47215	0.88102	0.33565	1.8365	0.40395	0.55252	0.3007	0.31881	0.29999	2.60063	3.14062
402	5-methylthioadenosine (MTA)	Amino Acid	Polyamine Metabolism	1419	LC/MS Pos Early	212	2752	298.097	2457-80-9	439176	C00170	HMDB01173	2.01338	1.95334	2.05361	2.36476	1.72292	2.29872	1.95498	2.05393	2.88847	1.91937	3.6014	2.76943	2.40863	3.36193	2.30486	0.29384	0.40363	0.23489	0.41569	1.825	0.79533	0.8582	1.1803	0.98392	0.79586	0.44959	0.51854	0.48013	0.67046	0.97272	1.44764	1.41865	0.9872	1.10789	1.14674	1.8099	2.63466
3394	5-methyluridine (ribothymidine)	Nucleotide	Pyrimidine Metabolism, Uracil containing	35136	LC/MS Neg	100001446	1778.1	257.078	1463-10-1	445408		HMDB00884	0.90331	1.06057	1.06475	0.73202	2.51772	2.73046	1.59905	1.87679	2.74637	1.22981	5.89014	3.6519	2.7741	4.87531	2.35795	1.66526	3.77733	0.90865	4.62687	0.64459	2.32283	0.57629	0.33341	2.5064	0.18131	0.55341	0.13202	0.20575	0.36411	0.48965	1.75481	1.79109	0.84561	1.08673	0.77401	2.25092	2.27715
423	5-oxoproline	Amino Acid	Glutathione Metabolism	1494	LC/MS Neg	1021	738.5	128.035	98-79-3	7405	C01879	HMDB00267	0.85823	1.34396	0.74585	0.7294	1.19896	1.75487	1.87353	1.98607	3.62379	2.13865	2.2841	1.52248	1.4923	1.8851	2.24905	0.42046	0.74069	0.3643	0.94456	1.0359	0.79384	0.60381	1.2293	1.00397	0.68449	0.50646	0.80256	0.58894	0.8088	0.70985	0.76438	0.61883	0.34752	0.4937	0.47762	1.52014	2.47732
927	5-phosphoribosyl diphosphate (PRPP)	Carbohydrate	Pentose Phosphate Pathway	36840	LC/MS Neg	166	570	308.978	108321-05-7	7339	C00119	HMDB00280	0.95004	1.10638	0.55234	0.1813	0.72902	0.36729	0.50874	0.27262	2.02868	2.1865	0.09596	0.09596	0.09596	0.09596	2.31226	2.96853	3.03092	2.71686	2.02611	0.41328	0.58271	0.8911	0.1488	0.25638	0.9792	0.82164	0.24913	0.6936	0.19781	2.17944	2.7209	3.40268	2.7166	1.12122	4.45873	0.09596	0.291
1342	6-aminocaproate	Lipid	Fatty Acid, Amino	20715	LC/MS Pos Early	100000860	2448	132.102	60-32-2	564	C02378	HMDB01901	1	1	1	1	1	1	1	1	1	1	1	1	1	1	1	1	1	1	1	1	1	1	1	1	1	1	1	1	1	1	1	1	1	1	1	1	1
109	6-oxopiperidine-2-carboxylate	Amino Acid	Lysine Metabolism	43231	LC/MS Neg	100004499	965	142.051	34622-39-4	3014237		HMDB61705	1.57217	4.04326	1.17095	0.94939	0.58371	0.50313	0.61411	0.77238	2.23506	1.97058	1.00541	0.6477	0.38998	0.89862	2.59003	0.26325	1.1808	0.26325	0.85121	3.45714	0.80486	1.12897	2.18381	1.87474	1.49953	0.62191	0.59734	0.77642	1.09483	1.84169	0.90896	0.91453	0.26325	0.56775	1.05727	0.47238	0.96498
923	6-phosphogluconate	Carbohydrate	Pentose Phosphate Pathway	15442	LC/MS Neg	100000341	583.9	275.017	921-62-0;53411-70-4	91493	C00345	HMDB01316	2.3839	2.66671	2.10075	2.4919	0.10682	0.07784	0.09103	0.07228	2.4298	1.06625	0.02461	0.02461	0.02461	0.02461	1.08072	3.01071	2.58439	1.9101	1.31411	0.24714	0.4379	0.33404	0.18563	0.10038	0.08488	0.27551	0.08482	0.21375	0.11255	0.57416	6.15987	7.85519	5.37189	7.86655	6.6275	0.08079	0.08637
2486	7-dehydrocholesterol	Lipid	Sterol	1099	LC/MS Pos Late	264	2467	367.336	434-16-2	439423	C01164	HMDB00032	0.8146	0.88465	1.52878	1.28204	0.32602	0.85063	0.061	0.52398	5.43786	3.80465	0.061	0.061	0.061	0.061	1.64326	0.30734	0.25399	0.51599	0.46182	8.10671	6.49753	8.28894	11.7369	15.8926	11.7813	0.78022	1.27418	1.11555	3.28877	3.3279	0.47503	0.26806	0.4916	0.44149	0.49713	0.061	0.061
2527	7-hydroxycholesterol (alpha or beta)	Lipid	Sterol	47890	LC/MS Pos Late	100005999	1930	367.336		107722		HMDB06119	1.23015	3.69051	1.2251	1.40484	1.83479	3.23816	2.26668	2.15271	0.61761	0.76485	2.05029	1.87436	1.85388	1.0572	0.69087	1.15985	0.92048	0.70157	0.98821	1.39033	0.59966	0.49275	0.62889	0.76572	1.56163	0.24487	0.37926	0.40267	0.62523	0.83368	0.95852	2.34149	1.67483	1.32466	0.87871	2.31806	3.26252
3359	7-methylguanine	Nucleotide	Purine Metabolism, Guanine containing	35114	LC/MS Pos Early	100001456	2175	166.072	578-76-7	11361	C02242	HMDB00897	1.87493	2.44541	2.12831	0.89038	1.22276	1.18477	1.33163	1.50997	0.27808	0.12301	4.44899	2.37613	2.17753	4.26344	0.17835	0.72146	1.55715	0.23983	1.48732	0.87304	2.47502	0.61529	0.52183	4.26389	0.5721	0.49197	0.27554	0.57875	0.32048	0.69931	2.2454	4.07977	1.35185	1.09725	1.18756	0.95811	1.24243
1123	acetyl CoA	Lipid	Fatty Acid Metabolism	43840	LC/MS Neg	1830	1691	403.556	102029-73-2	444493	C00024	HMDB01206	0.52398	1.26944	0.87637	0.93959	0.45901	0.90325	0.60447	0.63767	10.7441	4.51087	2.50807	2.39989	1.77969	1.94474	4.70223	0.64775	0.75633	0.66355	1.32418	1.27982	0.5369	0.7794	0.73245	0.51119	0.77651	0.42652	2.10705	0.64281	1.53193	1.09404	0.66774	0.33284	0.62176	0.99846	1.01916	0.31935	1.31626
1387	acetylcarnitine (C2)	Lipid	Fatty Acid Metabolism(Acyl Carnitine)	32198	LC/MS Pos Early	100000802	2282	204.123	5080-50-2	1	C02571	HMDB00201	0.88096	0.84774	0.91531	0.74525	0.19074	0.29281	0.2793	0.31643	3.33264	1.2601	0.30506	0.18234	0.19122	0.18162	2.46124	0.46155	0.77402	0.47466	0.96298	0.7345	0.30405	0.23476	0.34903	0.35675	0.72012	0.84831	1.16451	0.93313	0.92671	0.89719	1.44523	1.79137	0.89998	0.72144	2.48756	0.2207	0.43109
1116	acetylphosphate	Energy	Oxidative Phosphorylation	15488	LC/MS Polar	1211	4013.9	138.98	94249-01-1	186	C00227	HMDB01494	0.76046	1.24115	1.20752	1.20462	0.1577	0.4121	0.36552	0.45342	0.90426	1.66927	0.29771	0.23049	0.48637	0.40796	1.00277	3.81176	3.0073	3.98832	5.25575	0.4646	1.0089	0.53904	0.18293	0.55896	0.29714	0.30571	0.27255	0.30094	0.42555	3.11691	3.84976	3.12208	1.09471	3.5484	3.51846	0.48561	0.3505
1095	aconitate [cis or trans]	Energy	TCA Cycle	46173	LC/MS Neg	100001359	580	173.009					0.11329	0.79733	0.43531	0.77175	0.44794	0.71614	0.73288	0.6726	2.00293	3.01797	2.04672	1.9486	1.69706	1.23903	1.8857	1.34759	0.88707	3.45032	0.87906	0.66019	0.30238	0.69914	0.61076	0.53616	1.67152	1.93815	2.14112	1.46915	1.70507	0.93363	0.05796	0.05796	0.05796	0.05796	0.25284	0.5208	0.99083
3324	adenine	Nucleotide	Purine Metabolism, Adenine containing	554	LC/MS Pos Early	880	2221	136.062	73-24-5	190	C00147	HMDB00034	0.50234	1.06249	0.71013	0.27237	1.82614	1.64123	1.09214	1.35838	0.30554	0.19574	1.34377	1.02797	1.62412	0.70661	0.15946	1.27938	0.96582	0.40239	0.63946	0.44941	1.19236	2.33865	2.5681	3.57398	0.5659	1.28789	0.47073	1.8186	1.14468	0.0978	0.85615	1.17721	1.20157	0.96339	0.66647	1.207	1.07671
3323	adenosine	Nucleotide	Purine Metabolism, Adenine containing	555	LC/MS Pos Early	798	2169	268.104	58-61-7	60961	C00212	HMDB00050	0.84684	0.90148	0.8638	1.10929	1.03097	1.47668	1.08183	1.22564	6.70652	4.03228	1.00346	1.15677	1.03454	0.6602	3.25114	1.22562	1.27106	0.81967	1.26419	1.01182	0.97036	1.3117	1.66584	1.53459	1.39051	0.59515	0.65837	0.67113	0.64723	1.10073	0.96906	0.72052	0.81616	0.91433	0.70163	1.19164	1.36051
3318	adenosine 2'-monophosphate (2'-AMP)	Nucleotide	Purine Metabolism, Adenine containing	36815	LC/MS Neg	100001694	1497.7	346.056	130-49-4	94136	C00946	HMDB11617	1.48367	0.5201	1.18433	2.06901	2.48441	2.59016	2.41477	2.36829	0.09493	0.09493	4.57332	3.23337	3.82129	1.72064	0.09493	0.09493	0.69072	0.54963	0.82034	1.08967	2.70767	3.7376	3.15682	4.57205	1.39278	0.69447	0.09493	0.91595	0.09493	0.55883	0.90065	0.23105	2.37798	0.98135	0.82558	2.0114	2.62061
3319	adenosine 3',5'-cyclic monophosphate (cAMP)	Nucleotide	Purine Metabolism, Adenine containing	2831	LC/MS Neg	207	1952.2	328.045	60-92-4	6076	C00575	HMDB00058	3.32069	6.66245	5.73897	7.28851	0.52336	0.84952	0.63439	0.80739	1.01758	0.47774	0.894	0.63272	0.60408	0.67445	0.70896	0.1532	0.40603	0.20619	0.55476	4.25526	1.32118	1.02069	1.55744	1.35153	2.64001	0.39071	0.3833	0.45221	0.49575	2.41765	2.94959	1.70667	2.01335	1.60699	3.30523	0.53355	1.2548
3321	adenosine 3',5'-diphosphate	Nucleotide	Purine Metabolism, Adenine containing	15691	LC/MS Neg	1214	575	426.022	75431-54-8	159296	C00054	HMDB00061	0.97425	0.50655	0.79458	2.05436	0.41893	2.1819	0.49773	0.55281	0.15759	0.15759	0.15759	0.15759	0.42374	0.15759	0.15759	0.15759	0.5898	1.40984	1.19603	4.53297	0.15759	0.15759	1.39573	0.15759	6.25347	0.75406	0.15759	1.26208	0.15759	2.54099	1.16294	0.15759	2.48642	1.78655	0.70088	0.22582	0.22713
3317	adenosine 3'-monophosphate (3'-AMP)	Nucleotide	Purine Metabolism, Adenine containing	35142	LC/MS Neg	100001449	1245	346.056	84-21-9	41211	C01367	HMDB03540	0.57778	0.31792	0.46553	1.15182	3.51951	3.35146	4.48684	3.53284	0.14345	0.15358	7.03342	4.66177	6.13944	1.54192	0.22839	0.15556	0.43244	0.53374	0.63181	1.73808	3.47278	4.09951	5.51128	4.85087	2.17394	1.11942	0.26938	1.50577	0.33191	0.6588	0.62012	0.13627	1.76572	0.85198	0.61741	2.90663	4.89136
3315	adenosine 5'-diphosphate (ADP)	Nucleotide	Purine Metabolism, Adenine containing	3108	LC/MS Neg	208	680	426.022	20398-34-9	6022	C00008	HMDB01341	0.25088	0.71621	0.74682	1.1148	0.37178	0.95985	0.38204	0.69031	0.21842	0.73022	0.11733	0.30806	0.29552	0.09142	0.39432	0.68137	0.74664	1.20854	1.4905	1.32714	0.23963	0.51483	0.89824	0.29363	1.25422	1.86209	1.50936	1.77998	1.28324	1.32395	1.3325	0.25932	0.46932	0.88971	0.72753	0.43305	0.59785
3473	adenosine 5'-diphosphoribose (ADP-ribose)	Cofactors and Vitamins	Nicotinate and Nicotinamide Metabolism	558	LC/MS Pos Early	215	553	560.079	68414-18-6	192	C00301	HMDB01178	1.79576	1.33015	1.07576	1.53722	0.38884	0.40024	0.47679	0.1683	1.73446	0.29934	0.72349	0.38565	0.34791	0.50892	0.52211	2.5547	2.36987	1.84893	3.5161	0.65739	1.4325	0.77426	0.69352	0.65322	0.21524	0.55471	0.25396	0.5306	0.74265	1.22219	1.49191	1.12513	1.04029	1.16601	1.49358	0.32751	0.99344
3316	adenosine 5'-monophosphate (AMP)	Nucleotide	Purine Metabolism, Adenine containing	32342	LC/MS Pos Early	209	1013	348.07	149022-20-8	6083	C00020	HMDB00045	0.31908	0.24422	0.29288	0.54647	1.15939	1.898	1.49768	1.46585	0.07059	0.37299	1.09437	0.4911	0.93831	0.11432	0.2931	0.13696	0.36006	0.2707	0.6692	2.28684	0.24049	0.65039	3.51348	0.86597	2.75938	1.60355	2.39408	2.11332	2.41167	0.54164	0.55146	0.08992	0.46595	0.44426	0.32307	1.61119	3.33587
3322	adenylosuccinate	Nucleotide	Purine Metabolism, Adenine containing	18360	LC/MS Neg	1303	560	230.53	19046-78-7	195	C03794	HMDB00536	0.24387	0.31669	0.23834	0.41555	0.54716	1.44778	1.12721	1.36015	0.02307	0.20623	0.61896	0.35406	0.56158	0.02307	0.27721	0.03713	0.56603	0.2011	0.97168	1.71243	0.17866	0.73434	6.28293	0.95612	1.73633	2.19999	3.63647	3.95299	4.5552	0.3174	0.411	0.19791	0.28393	0.27436	0.1385	1.66356	6.23527
1282	adipate (C6-DC)	Lipid	Fatty Acid, Dicarboxylate	21134	LC/MS Polar	100000863	3000	145.051	124-04-9	196	C06104	HMDB00448	1.59952	1.54001	0.89605	0.73242	0.6914	0.55244	0.74679	1.10043	1.01652	0.31035	4.45429	0.6356	2.61096	2.45184	0.72348	0.83323	1.15349	0.51571	0.92021	1.15464	0.70136	0.41102	0.96332	1.18302	0.86465	0.65187	0.85977	0.53899	0.36166	0.80358	1.1527	2.50996	1.91706	0.78199	1.65736	1.1164	2.05194
1203	adrenate (22:4n6)	Lipid	Polyunsaturated Fatty Acid (n3 and n6)	32980	LC/MS Neg	100001193	5678	331.264	2091-25-0	5497181	C16527	HMDB02226	0.51732	1.11147	1.2923	2.96975	0.50477	0.90377	1	1.74254	0.54697	0.61134	0.39483	0.39447	0.35066	0.39266	0.22862	0.79532	2.44711	2.10829	2.3592	1.38345	2.38307	0.71852	2.21699	1.72843	0.84503	0.79443	2.09218	0.84745	1.26602	0.56339	1.50919	1.93673	1.45055	2.05556	1.14862	0.79139	2.88989
1422	adrenoylcarnitine (C22:4)*	Lipid	Fatty Acid Metabolism(Acyl Carnitine)	57528	LC/MS Pos Late	100015850	1415	476.373					1.39119	0.42301	0.61952	0.32791	0.68276	1.51649	1.92066	1.45071	1.43248	1.33496	0.19568	0.07279	0.09594	0.14981	1.28341	0.48273	1.73019	0.65835	2.368	0.46256	1.69375	0.3482	0.68701	0.54754	0.11376	0.5278	0.96358	0.81646	1.65252	0.1914	0.7428	0.70582	0.30398	0.25236	0.56535	0.61867	3.2815
28	alanine	Amino Acid	Alanine and Aspartate Metabolism	1126	LC/MS Pos Early	811	1700	90.055	56-41-7	5950	C00041	HMDB00161	0.99915	1.57546	0.78714	0.82213	0.53524	0.75409	0.71937	0.82901	1.77343	1.1466	1.05256	0.85383	0.86506	1.27315	1.37384	0.55017	0.97621	0.42251	0.97405	0.8879	1.01751	1.17355	1.711	1.47396	0.77611	0.85878	1.0759	0.95817	1.1305	0.72931	1.097	0.9276	0.70384	0.71139	0.72147	0.80391	1.15883
464	alanylleucine	Peptide	Dipeptide	37093	LC/MS Pos Early	100001890	3055	203.139	1638-60-4	259583		HMDB28691	2.35452	1.3881	1.17781	0.99593	0.15016	0.36011	0.15016	0.15016	0.95503	0.98728	0.15016	0.15016	0.15016	0.15016	1.60974	0.39819	1.10817	0.18906	0.83141	0.89922	0.15016	0.15016	0.84046	0.25027	0.51514	0.15016	0.15016	0.15016	0.15016	1.30539	1.75904	2.68866	1.44039	1.71738	2.09045	0.26749	0.15016
3311	allantoic acid	Nucleotide	Purine Metabolism, (Hypo)Xanthine/Inosine containing	33434	LC/MS Polar	218	2960	175.047	99-16-1	203	C00499	HMDB01209	0.35536	0.35536	0.35536	1.06784	0.64693	1.41247	0.35536	2.19337	2.58421	1.0007	1.33076	0.41921	0.35536	1.37753	2.10051	0.35536	0.35536	0.35536	0.35536	0.35536	0.35536	0.35536	0.35536	0.86259	1.59473	0.35536	0.35536	0.35536	0.35536	0.64454	1.16371	0.35536	1.16374	0.35536	0.93824	1.38387	4.62571
3310	allantoin	Nucleotide	Purine Metabolism, (Hypo)Xanthine/Inosine containing	1107	LC/MS Polar	1002	1672	157.037	97-59-6	204	C02350	HMDB00462	1.0105	0.73407	0.738	0.91029	0.98937	1.32307	1.21901	1.3775	2.13066	0.98209	2.13171	1.12757	1.05701	1.21062	1.37101	0.53738	0.848	0.35033	0.75165	1.74183	0.73426	0.71752	1	1.06775	1.1178	0.57915	0.97133	0.611	0.76795	0.85378	1.04637	1.077	0.98272	0.66937	0.92031	1.25617	2.40495
287	alpha-hydroxyisovalerate	Amino Acid	Leucine, Isoleucine and Valine Metabolism	46537	LC/MS Polar	100001300	1052	117.056	600-37-3	99823		HMDB00407	1.52833	8.82769	1.07912	1.10236	0.5888	1.23705	1.39857	1.45723	2.84761	1.67582	1.41323	1.59186	0.8238	1.04501	1.77506	0.40225	0.72817	0.49419	0.72038	0.78052	0.77881	0.67647	0.80761	0.75578	0.96851	0.33832	0.45981	0.38112	0.38221	1.08541	0.98764	0.74323	0.71059	0.85869	1.60932	1.05778	1.39248
1099	alpha-ketoglutarate	Energy	TCA Cycle	528	LC/MS Polar	93	2700	145.014	305-72-6;328-50-7;22202-68-2	51	C00026	HMDB00208	0.83448	0.96516	0.65147	0.60272	0.8746	0.70625	0.69258	0.72911	1.07521	1.32927	1.30649	0.28489	0.71051	1.01831	1.03032	1.79527	2.52455	0.55626	1.01499	1.16046	1.59009	0.06857	0.80567	1.26091	0.59627	1.33829	4.08052	0.84846	0.9669	0.5626	0.81216	0.97546	0.93127	0.34263	0.7637	0.74611	1.68987
3498	alpha-tocopherol	Cofactors and Vitamins	Tocopherol Metabolism	1561	LC/MS Pos Late	1105	2522	430.378	59-02-9;10191-41-0	14985	C02477	HMDB01893	1.15726	0.3001	1.65779	0.75339	0.34188	1.05736	2.0519	1.13638	0.86423	1.46751	0.08335	0.13236	0.12878	0.22453	0.41783	0.96884	2.24097	1.16121	2.6578	0.97518	1.30728	2.46369	1.26435	0.74403	0.45971	0.25201	0.46509	0.43656	0.61858	1.88803	1.4407	0.3339	0.40338	0.33081	1	1.94029	0.35015
220	anthranilate	Amino Acid	Tryptophan Metabolism	57746	LC/MS Pos Early	1258	2606	120.044	118-92-3	227	C00108	HMDB01123	4.96578	3.19432	3.89208	2.6104	0.0459	0.0459	0.0459	0.0459	0.0459	0.0459	0.0459	0.0459	0.0459	0.0459	0.0459	0.0459	0.21229	0.0459	0.0459	0.0459	0.0459	0.58634	1.21925	0.66887	0.0459	0.0459	0.0459	0.0459	0.0459	0.0459	0.39313	0.59813	0.6107	0.11649	0.11606	0.0459	0.18706
957	arabitol/xylitol	Carbohydrate	Pentose Metabolism	48885	LC/MS Polar	100006430	1932.4	151.061		6912	C01904		0.61466	0.63331	0.45992	0.46649	0.8478	1.19911	0.91208	1.12162	1.49103	0.7126	1.50736	0.88543	0.82847	1.04153	0.87696	0.46658	1.27124	0.30708	1.42125	1	1.02233	0.66072	1.06264	0.98068	0.64327	0.34496	0.56343	0.37521	0.54354	0.81412	1.01554	2.04993	0.58259	0.53807	0.82987	0.9925	1.62461
959	arabonate/xylonate	Carbohydrate	Pentose Metabolism	48255	LC/MS Polar	100006115	2700	165.04					0.22289	4.48489	0.27406	0.41717	0.40307	2.37602	1.81728	1.1741	1.34785	1.70924	1.17204	1.94148	1.82677	2.09404	1.7808	0.25951	0.47893	0.37022	0.80875	0.47933	1.0297	1.00763	0.9342	0.67921	1.07101	0.16256	0.36708	0.51462	0.29947	0.32074	1.28821	0.42942	1	0.71239	0.84598	2.05034	1.5593
1170	arachidate (20:0)	Lipid	Long Chain Fatty Acid	1118	LC/MS Neg	893	6240	311.296	506-30-9	10467	C06425	HMDB02212	0.64422	1.84864	1.81136	1.99009	0.63481	0.77889	0.74144	1.31416	1.0097	0.85848	1.76712	1.56811	1.7279	0.78583	1.04388	0.57853	0.78161	0.72848	1.04409	1.27367	1.00772	1.04426	1.1014	0.98376	1.12066	0.85611	1.18243	0.87095	0.79719	1.09787	1.18547	1.91927	1.134	1.68518	1.6658	0.62638	2.42987
1202	arachidonate (20:4n6)	Lipid	Polyunsaturated Fatty Acid (n3 and n6)	1110	LC/MS Neg	229	5535	303.233	506-32-1	444899	C00219	HMDB01043	0.68047	0.82136	0.96498	2.91519	1.14512	1.71673	1.99132	4.19025	0.14944	0.10371	0.25495	0.24619	0.26521	0.24115	0.03145	1.13598	2.53727	1.37773	2.36698	1.2889	2.06453	0.63104	2.59967	1.96424	0.54937	0.41802	1.19167	0.58766	0.79147	0.74873	1.88499	2.4297	1.39732	3.17844	0.83013	1.52018	5.62691
1134	arachidonoyl CoA	Lipid	Fatty Acid Metabolism	57752	LC/MS Polar	230	2573	525.665	799812-91-2		C02249	HMDB03951	2.49557	2.73523	2.34298	2.6209	1.0253	1.34975	0.99164	1.22863	0.41402	0.87374	0.77629	0.32821	0.49963	0.84068	0.4627	0.94174	2.06261	0.31966	1.84661	1.06128	1.00651	0.54301	0.34513	0.68739	0.68521	0.55374	0.29242	0.32176	0.46315	0.41047	2.0181	2.11594	2.49518	2.01861	2.40547	0.93717	1.09722
1625	arachidonoyl ethanolamide	Lipid	Endocannabinoid	32463	LC/MS Pos Late	1488	1535	348.29	94421-68-8	5281969	C11695	HMDB04080	3.16823	2.40146	2.23609	2.38861	0.67888	1.11372	1.26221	1.39904	0.30884	0.70797	0.92915	0.57186	0.45575	0.30884	0.79726	0.30884	0.93772	0.30884	0.79052	0.30884	0.30884	0.30884	0.46924	0.30884	0.92824	0.30884	0.30884	0.30884	0.30884	0.45221	1.28391	1.1947	1.11386	1.27678	1.27431	2.05065	2.4296
1421	arachidonoylcarnitine (C20:4)	Lipid	Fatty Acid Metabolism(Acyl Carnitine)	57518	LC/MS Pos Late	100015837	1353	448.342					2.35373	0.73086	0.65954	0.58647	0.47816	1.28275	1.92162	1.3583	0.65035	0.76904	0.30135	0.15126	0.1363	0.21843	0.75768	0.73303	2.85292	0.64209	3.21752	0.62012	1.51384	0.53665	0.67648	0.88222	0.15709	0.28837	0.40425	0.36579	0.54428	0.27518	1.00029	1.70658	0.55009	0.71471	1	0.54243	3.11187
1460	arachidonoylcholine	Lipid	Fatty Acid Metabolism (Acyl Choline)	53261	LC/MS Pos Late	100009332	1390	390.337					1.30926	0.3956	0.3956	0.87074	0.3956	0.7463	0.89957	0.48029	0.3956	0.3956	0.55092	0.3956	0.42765	0.53324	0.3956	0.3956	0.50354	0.3956	0.3956	0.3956	1.08005	0.80922	2.16097	1.47551	0.3956	0.3956	0.3956	0.3956	0.78578	0.3956	0.60217	2.05713	0.3956	0.81671	0.3956	0.4022	0.3956
1420	arachidoylcarnitine (C20)*	Lipid	Fatty Acid Metabolism(Acyl Carnitine)	57513	LC/MS Pos Late	100015833	1512	456.405				HMDB06460	0.99663	0.78566	0.85802	0.75271	0.82358	1.40337	2.8839	1.57072	0.78722	0.50018	1.32796	0.85035	0.70043	0.40076	0.74922	0.31941	0.90896	0.30847	1.20593	1.06809	0.41057	0.42012	0.89805	0.77249	0.76866	0.61652	0.59053	0.7381	1.30319	0.5331	0.45965	1.51761	1.00616	0.87857	1.07003	0.94691	1.59311
351	arginine	Amino Acid	Urea cycle; Arginine and Proline Metabolism	1638	LC/MS Pos Early	231	2825	175.119	1119-34-2	232	C00062	HMDB00517	1.30419	1.52994	1.0858	1.1428	0.8055	1.09455	1.12995	1.0589	1.58278	1.29666	1.135	0.9338	0.87812	0.91215	1.40758	0.63826	0.94296	0.46771	0.92629	1.21512	0.67983	0.80819	1.29642	0.80008	1.1483	0.50928	0.65169	0.5828	0.50835	1.15219	1.50052	1.40392	1.10704	1.12147	1.13665	1.02766	1.10293
352	argininosuccinate	Amino Acid	Urea cycle; Arginine and Proline Metabolism	15497	LC/MS Pos Early	232	2745	291.13	156637-58-0	828	C03406	HMDB00052	0.97472	2.5071	0.93646	0.8226	0.53149	1.11652	1.13371	1.1953	3.11446	1.90743	1.30494	0.95241	0.73407	0.93423	2.4938	0.31826	1.21495	0.27751	1.09158	1.07949	0.69917	1.15257	1.9906	1.37604	1.00304	0.65155	0.8364	0.84799	0.74432	0.83975	1.04428	0.89167	0.57373	0.58606	0.59163	1.2385	2.28113
[truncated: 467 more rows]
[truncated: 98 more columns]

## Sheet: ProNormImpData
												SAMPLE NAME	MICH-00760	MICH-00761	MICH-00762	MICH-00763	MICH-00764	MICH-00765	MICH-00766	MICH-00767	MICH-00768	MICH-00769	MICH-00770	MICH-00771	MICH-00772	MICH-00773	MICH-00774	MICH-00775	MICH-00776	MICH-00777	MICH-00778	MICH-00779	MICH-00780	MICH-00781	MICH-00782	MICH-00783	MICH-00784	MICH-00785	MICH-00786	MICH-00787	MICH-00788	MICH-00789	MICH-00790	MICH-00791	MICH-00792	MICH-00793	MICH-00794	MICH-00795	MICH-00796
[truncated: 703 more rows]
[truncated: 98 more columns]
