# Supplementary material for: Purine metabolism regulates DNA repair and therapy resistance in glioblastoma
Source: Nat Commun. 2020 Jul 30;11:3811. doi: 10.1038/s41467-020-17512-x (PMC7393131; doi:10.1038/s41467-020-17512-x)
Supplement: Supplementary file 7 — Source Data [file 41467_2020_17512_MOESM7_ESM.xlsx]

## Sheet: Figure 1
Fig 1A
Dmid
LN18	3.31	2.15	2.55	2.16	2.1
LN229	1.94	2.09	2.28	2.09	2.45	1.97	2.54
A172	2.87	4.28	4.39	3.2	2.93
U118 MG	1.83	1.78	1.96
T98G	2.32	2.56	2.5
U87 MG	2.15	4.14	5.13	4.31	4.28
U138	2.66	2.25	2.45	3.02
SW1783	2.11	2.09	1.45	1.64
DBTRG-05MG	1.37	1.77	1.48	1.27
42MGBA	2.79	3.02	3.14	2.58
8MGBA	3.44	2.55	2.8
GOS3	2.52	2.33	1.75
M059K	2.48	2.79	2.97
GMS10	2.06	1.99	2.36	2.13
SNB19	2.35	2.3	2.56
DKMG	4.33	2.52	3.2
Becker	4.76	3.45	4.52
KNS-60	2.71	2.75	3.04	2.74
KS-1	2.23	1.6	0.97
YKG-1	3.88	1.83	2.48	2.26
KNS-81	2.57	2.23	3.3
AM-38	3.49	3.5	2.18	1.92
GB-1	2.1	1.88	1.95
Fig 1B
	U87 MG			A172			KS-1			U118 MG
0Gy	17	23.4	19.3	17.3	21.6	24.7	26.9	31.7	32	20.6	20.7	22.5
0.5h	95.2	93.8	91.6	99	99.6	99.2	99.7	99.1	98.1	90.4	91.6	89.2
2h	89	93.2	93.4	99.6	99.4	99.2	99.7	99.4	99.3	93.9	95.3	91.7
24h	20.6	27.7	15.7	11.8	26.9	21.4	45.6	47.5	59.9	42.7	48.5	43.7
Fig 1C
Guanine	0.268244
(Hypo)Xanthine/Inosine	0.203063
Primary Primary bile acid	-0.206584
Mevalonate	-0.209131
Pentose	-0.212731
Inositol	-0.224452
Phosphatidic acid	-0.224769
Phospholipid	-0.23434
Glycolysis	-0.243234
Tryptophan	-0.326261
Fig 1D
	Resistant	Sensitive
adenosine 5'-diphosphate (ADP)	0.475085	-1.05889
adenosine 5'-monophosphate (AMP)	-0.02915	0.400538
adenosine 3'-monophosphate (3'-AMP)	0.863938	0.124328
adenosine 2'-monophosphate (2'-AMP)	1.32769	0.176323
adenosine 3',5'-cyclic monophosphate (cAMP)	1.04264	-0.68966
adenosine 3',5'-diphosphate	2.22959	0.263034
adenylosuccinate	-0.37707	0.903038
adenosine	0.963474	-0.8625
adenine	0.879706	-0.97143
1-methyladenine	0.516015	-0.62149
N1-methyladenosine	0.704872	-0.23447
N6-methyladenosine	1.55582	-0.21759
N6-carbamoylthreonyladenosine	0.594549	-0.41504
2'-deoxyadenosine 5'-diphosphate	0.632268	-0.4344
2'-deoxyadenosine 5'-monophosphate	0.137504	0.124328
2'-deoxyadenosine	1.52607	-0.8365
diadenosine triphosphate	0.790772	-0.39593
N6-succinyladenosine	0.9855	-0.37707
guanosine 5'- diphosphate (GDP)	1.22651	-1.12029
guanosine 5'- monophosphate (5'-GMP)	0.356144	0.378512
guanosine 3'-monophosphate (3'-GMP)	1.85599	0.189034
guanosine	1	-0.4344
guanine	0.659925	-0.73697
7-methylguanine	0.650765	-0.4344
N1-methylguanosine	0.669027	-0.20091
N2-methylguanosine	0.895303	0
N2,N2-dimethylguanosine	0.831877	0.084064
2'-deoxyguanosine	1.16993	-0.88897
guanosine 2'-monophosphate (2'-GMP)*	1.58496	0.097611
uridine 5'-triphosphate (UTP)	0.799087	-1.32193
uridine 5'-diphosphate (UDP)	0.695994	-0.97143
uridine 5'-monophosphate (UMP)	0.028569	0.641546
uridine 3'-monophosphate (3'-UMP)	1.17632	-0.08927
uridine	0.344828	-0.66658
uracil	0.286881	-0.59946
pseudouridine	0.722466	-0.25154
2'-O-methyluridine	0.895303	-0.20091
5-methyluridine (ribothymidine)	0.275007	-0.49411
5,6-dihydrouracil	0.111031	-0.25154
2'-deoxyuridine	0.992768	-0.1047
3-ureidopropionate	0.918386	-0.66658
beta-alanine	0.389567	-0.73697
cytidine triphosphate	0.333424	-1.8365
cytidine diphosphate	0.378512	-1.2863
cytidine 5'-monophosphate (5'-CMP)	0.485427	-0.39593
cytidine	0.097611	-0.8625
cytosine	0.956057	-0.73697
3-methylcytidine	0.263034	-0.32193
5-methylcytidine	0.669027	-0.16812
2'-deoxycytidine	-0.35845	-2.55639
2'-O-methylcytidine	0.799087	-0.41504
thymidine 5'-monophosphate	0.454176	0.176323
thymidine 5'-diphosphate	1.28688	-1.35845
thymidine	1.09761	-0.55639
thymine	0.748461	-0.32193
5,6-dihydrothymine	0.432959	-0.12029
3-aminoisobutyrate	0.475085	-0.66658
Fig 1E
	Correlation of pathway depletion with RT-sensitivity
Guanine (purine)	0.8
Glutathione	0.57
Nucleotide Sugar	0.55
Adenine (purine)	0.5

## Sheet: Figure 2
Fig 2B
U118 MG SF					U118 MG Calc SF
Dose (Gy)	Control		Nuc			Dose (Gy)	Control		Nuc
0	1		1			0	1		1
2	0.43902	0.0338	0.92347	0.02224		0.6	0.85237		0.94887
4	0.31317	0.03805	0.47143	0.04015		1.2	0.72654		0.88831
6	0.2378	0.00571	0.33903	0.01548		1.8	0.61928		0.82049
						2.4	0.52786		0.74771
						3	0.44993		0.67227
						3.6	0.38351		0.59635
						4.2	0.32689		0.52193
						4.8	0.27864		0.45069
						5.4	0.2375		0.38397
						6	0.20244		0.32274
Fig 2C
DBTRG-05MG SF					DBTRG-05MG Cal SF
Dose (Gy)	Control		Nuc			Dose (Gy)	Control		Nuc
0	1		1			0	1		1
2	0.39197	0.00643	0.68103	0.03577		0.8	0.80228		0.88534
4	0.10024	0.0062	0.23549	0.01479		1.6	0.57421		0.72116
6	0.01518	0.00072	0.04903	0.00237		2.4	0.36662		0.54048
8	0.00058	0.00011	0.00722	0.00134		3.2	0.20883		0.37268
						4	0.10611		0.23643
						4.8	0.0481		0.13801
						5.6	0.01945		0.07411
						6.4	0.00702		0.03662
						7.2	0.00226		0.01665
						8	0.00065		0.00696
Fig 2D
GB-1 SF					GB-1 Cal SF
Dose (Gy)	Control		Nuc			Dose (Gy)	Control		Nuc
0	1		1			0	1		1
2	0.43147	0.01106	0.78402	0.02133		0.8	0.7821		0.94349
4	0.09898	0.01106	0.2712	0.03874		1.6	0.55526		0.7924
6	0.01827	0.00155	0.04103	0.0062		2.4	0.35786		0.59241
8	0.00102	0.0001	0.00272	0.00052		3.2	0.20936		0.39425
						4	0.11119		0.23356
						4.8	0.0536		0.12317
						5.6	0.02346		0.05782
						6.4	0.00932		0.02416
						7.2	0.00336		0.00899
						8	0.0011		0.00298
Fig 2E
U118 MG
RT (h)	Control			Nuc
0	0	0	3.1746	0	0	0
0.5	71.0526	78.9474	89.1566	17.9487	33.3333	32.8947
2	90.1099	87.1429	61.7647	14.8148	24.4898	30.303
6	60.7692	59.0361	73.0159	32.7273	14.9254	13.5135
24	74.5455	63.3803	67.0886	11.5789		23.0769
Fig 2F
DBTRG-05MG
RT (h)	Control			Nuc
0	0	0	0	0	0	0
0.5	84.9462	95.1613	94.2149	51.9685	53.5484	69.6296
2	87.0968	83.2	83.4711	61.745	62.0155	41.2121
6	78.8732	77.8481	75.1724	32.1212	55.0459	38.9313
24	44.9612	65.5462	52.6316	11.9048	23.4849	15.0602
Fig 2G
GB-1
RT (h)	Control			Nuc
0	0.625	4.34783	4.19162	3.5461	5.40541	2.85714
0.5	70.7602	93.9024	90.5109	36.1538	56.3492	46.4286
2	67.7165	78.125	72.6027	40.2062	39.8058	44
6	52.1429	61.7978	54.3478	37.8378	22.3301	20.7207
24	46.6667	40.4762	49.3976	11.2676	23.6842	11.8812
Fig 2H
DBTRG-05MG tail moment
	Control			Nuc
0Gy	1.42656	3.43944	2.87722	1.28239	2.29734	2.26274
0	23.5331	21.9357	15.9408	18.9606	17.5695	19.573
0.5	19.7156	17.2166		8.66054	8.00155	7.79171
4	6.64256	8.88834		2.20944	2.72858	3.51185
Fig 2I
GB-1 tail moment
	Control					Nuc
0Gy	3.42313	2.77989	2.22851	1.98442		2.90783	2.69848	3.02736	2.65227
0	9.10891	10.8787	15.6321	17.1558		10.8202	10.3883	12.5965	16.5278
0.5	10.5196	10.4849	7.99462	14.2382		4.76675	5.00735	5.59241	7.96545
4	8.03144	7.73825	4.87312	9.9329		2.24708	4.69918	2.77564	1.88029

## Sheet: Figure 3
Fig 3B
GTP
Control	MPA
0.922236	0.113996
1.0007	0.0700148
1.00114	0.0608518
1.07592	0.0569438
Fig 3C
IMP
Control	MPA
0.956168	12.7018
1.02849	13.0089
1.15776	12.8266
0.857584	11.9147
Fig 3D
ATP
Control	MPA
1.01482	1.39872
1.00377	1.15003
0.960431	1.08999
1.02098	1.18636
Fig 3E
Control	MPA 1μM	MPA 10μM	Nuc	MPA 10μM+Nuc
1	1.1937	1.58836	0.93977	1.07753
1	1.1673	1.41694	0.95143	0.99198
1	1.4992	1.91	1.03	0.996
1	0.9824	2.0769
Fig 3F
Control	MPA 1μM	MPA 10μM	Nuc	MPA 10μM+Nuc
1	1.11776	1.8168	0.9564	1.4409
1	1.1317	1.62943	0.80282	1.15355
1	1.436	2.5361	0.8412	0.98238
1		3.0386	0.98023
Fig 3G
RT (Gy)	Control						Nuc						MPA						MPA+Nuc
0	107.589	86.2799	102.747	105.146	91.1012	107.136	102.501	103.792	109.849	99.3625	92.2328	92.2624	131.751	93.1965	90.9515	94.914	100.444	88.7433	112.818	91.5771	101.696	102.51	96.1815	95.2184
2	96.0608	96.0388	92.6958	99.9009	104.045	93.8654	125.547	114.838	94.0696	101.163	118.118	104.112	89.3953	78.1435	69.9262	66.0955	64.1462	61.657	135.646	105.197	101.372	102.897	98.1409	120.376
4	72.903	61.3269	58.5641	56.4186	60.7941	63.5471	63.2503	67.0887	68.9834	65.4285	62.3639	65.6383	33.6724	41.4487	35.9846	35.3493	33.3855	35.4399	82.7472	85.4536	89.9136	86.5224	85.5653	91.4775
6	34.1513	37.1376	33.4263	29.0742	29.8068	31.6656	36.5954	41.678	36.2843	36.8125	37.1118	48.2055	23.6109	25.5994	19.8884	27.362	25.9965	30.2917	53.9178	50.704	49.9949	60.2187	49.9606	51.7847
Fig 3H
RT (Gy)	Control					Nuc					MPA					MPA+Nuc
0	96.9209	103.143	100.07	98.1177	101.749	101.987	97.9742	97.2982	97.0447	105.696	99.9186	109.274	108.409	85.0994	97.2989	94.2802	111.412	101.238	99.622	93.4476
2	79.7135	82.8879	78.1609	86.2567	87.4931	103.516	101.297	106.707	106.729	97.2092	46.0517	50.6304	47.8338	40.8191	35.2246	101.677	98.0572	105.384	94.8408	103.896
4	38.1679	39.1711	37.1769	32.8205	23.823	83.8365	88.3644	70.6258	72.8539	57.3757	30.5422	33.5032	26.4351	20.4781	20.6372	43.024	50.8624	42.2411	44.8944	57.5907
6	31.4833	26.2225	23.4317	24.4884	21.3749	33.5797	32.4683	45.0773	36.9455	46.4516	9.1099	9.86624	10.7075	8.28574	8.05264	38.7786	33.8858	30.9645	31.6713	36.3532

## Sheet: Figure 4
Fig 4A
U87 MG
	4 Gy (h)	Control			MPA (10 M)
	0	1	14.6667	9.33333	6	5.33333	22.6667
	0.5	82	76	84	89.3939	80	78.6667
	2	72	73.3333	68	85	80	81.3333
	6	58.1395	50.6667	58.6667	80	76	69.3333
	24	25	20	18.6667	37	44	37.3333
Fig 4B
A172
	4 Gy (h)	Control						MPA (10 μM)
	0	1.6	0.909091	16	21	9	1	1.17647	3.33333	22	14	12	3
	0.5	69.2308	75.4545	87	92	100	100	83.3333	82.3529	91	86	97	99
	2	68.75	61.6822	75	76	76	87	78.5047	80.7018	87	86	85	95
	6	54.7009	54.2636	65	66	67	65	63.2075	67.6471	82	75	67	74
	24	25	22.1154	41	36	23	32	40	34.6535	47	47	34	35
Fig 4C
U87 MG	No RT				RT
	Control	Nuc	MPA	MPA+Nuc	Control	Nuc	MPA	MPA+Nuc
	11.4754	10.6667	9.1603	11.1111	48.7805	37.6344	61.1651	32.7586
	10.2564	3.90625	10.0629	8.39695	50.7143	37.931	57.1429	31.9728
	10.3093	14.9533	10	8.88889	41.1111	29.2683	67.0886	21.5909
Fig 4D
A172	No RT				RT
	Control	Nuc	MPA	MPA+Nuc	Control	Nuc	MPA	MPA+Nuc
	2.47934	3.6036	15	2.9703	67.5926	57.4074	87.2093	45.6522
	4.47761	9.48905	24.1935	3.77359	64.8276	50.9259	79.7101	53.6842
	6.45161	0.934579	12.7451	0.775194	61.6438	40.1961	78.5047	46.5517
Fig 4E
HF2303	No RT				RT
	Control	Nuc	MPA10μM	MPA10μM+Nuc	Control	Nuc	MPA10μM	MPA10μM+Nuc
	0.98022	0.217949	14.2148	1.61111	36.7748	16.3166	64.9585	21.3821
	0.670351	0	6.10551	7.94729	41.3811	16.2815	60.9679	15.1938
	1.14689	0.210526	1.48758	1.1731	47.8173	20.2895	59.9211	25.8214
Fig 4F
MSP12	No RT				RT
	Control	Nuc	MPA	MPA+Nuc	Control	Nuc	MPA	MPA+Nuc
	1.98039	1.63464	2.91275	0.4	53.6292	21.6967	69.8937	20.9239
	0.78568	2.64384	0.534759	2.99078	47.8755	33.5855	66.9913	21.1232
	0	1.45905	1.49598	1.13841	56.4887	31.6902	67.642	25.194

## Sheet: Figure 5
Fig 5A
SF
	Dose (Gy)	Control		Teri 1μM		Teri 5μM		Teri 20μM
	0	1		1		1		1
	2	0.77	0.035	0.83613	0.07326	0.74762	0.01717	0.89881	0.06214
	4	0.43333	0.07356	0.40896	0.07737	0.4127	0.0254	0.4127	0.04419
	6	0.2	0.01803	0.16246	0.0156	0.16984	0.03661	0.20437	0.02533
Cal SF
	Dose (Gy)	Teri 0uM	Teri 1uM	Teri 5uM	Teri 20uM
	0	1	1	1	1
	0.6	0.9449	0.97117	0.94521	0.96653
	1.2	0.87227	0.91139	0.86972	0.90785
	1.8	0.78667	0.82648	0.77903	0.8287
	2.4	0.69313	0.72424	0.67929	0.73512
	3	0.59664	0.61327	0.5766	0.63372
	3.6	0.50176	0.5018	0.47645	0.53091
	4.2	0.41224	0.39677	0.38325	0.43224
	4.8	0.33089	0.30315	0.30011	0.34199
	5.4	0.25948	0.22382	0.22876	0.26295
	6	0.19879	0.15968	0.16976	0.19648
Fig 5B
SF
	Dose (Gy)	Teri 0μM		Teri 1μM		Teri 5μM		Teri 20μM
	0	1		1		1		1
	2	1.076	0.1331	0.94256	0.12776	1.0314	0.07638	1.05	0.0486
	4	0.70125	0.05091	0.74092	0.01445	0.66477	0.03719	0.72243	0.0272
	6	0.14375	0.01639	0.14208	0.01362	0.22314	0.0093	0.12316	0.01838
Cal SF
	Dose (Gy)	Teri 0uM	Teri 1uM	Teri 5uM	Teri 20uM
	0	1	1	1	1
	0.6	0.98288	0.98286	0.98623	0.98171
	1.2	0.93326	0.9332	0.94603	0.92882
	1.8	0.85606	0.85594	0.88265	0.84693
	2.4	0.75859	0.7584	0.80099	0.74427
	3	0.6494	0.64914	0.707	0.63035
	3.6	0.53705	0.53674	0.60696	0.51451
	4.2	0.42906	0.42873	0.50683	0.40474
	4.8	0.33115	0.33082	0.41163	0.30685
	5.4	0.24691	0.24659	0.32517	0.2242
	6	0.17784	0.17756	0.24985	0.15788
Fig 5C
	RT (h)	Control			Teri
	0	1.88679	0	1.20482	7.36842	6.52174
	0.5	44.0945	51.4019	44.5545	55.2846	52	45.3846
	2	50	35.9223	47.7064	46.1538	49.5238	51.7857
	6	22.5225	23.4234	21.978	22.5225	28.2828	20
	24	14.4231	23.7705		13.4021	23.0159	13.1313
Fig 5D
	RT (h)	Control			Teri
	0	0	1.07527	2.0202	3.57143	3.84615	1.03093
	0.5	78.1513	75.7009	82.2917	84.0426	79.2079	82.6923
	2	74.7664	61.4458	83.5616	79.8077	75.2475	76.0417
	6	51.4286	46.4646	60.6383	56.3107	58.1197	63.2075
	24	36.4407	43.617	40.7767	33.6449	32.0388	34.5238
Fig 5E
DBTRG-05MG
	Nuc	A+G	C+T+U
	130.353	82.0265	16.9939
	81.6381	110.142	25.0551
	97.1677	90.3637	7.0138
	90.8416	69.665	0.342859
Fig 5F
GB-1	Nuc	A+G	C+T+U
	114.853	62.5418	13.9699
	90.3117	75.73	-3.33103
	98.6809	44.1334	-15.103
	96.1548	73.231	-2.41598
Fig 5G
HF2303
	Nuc	A+G	C+T+U
	103.598	104.228	45.7895
	74.5707	104.4	53.5033
	121.832	121.472	73.4241

## Sheet: Figure 6
Fig 6B
		CTL	RT	MMF	MMF+RT
	Gua	0	3.34705	-0.77216	1.68912
	GDP	0	1.99032	-0.86916	1.27299
	dGuo	0	1.20144	-1.37112	0.503704
	cGMP	0	0.791912	-0.80136	-1.12066
	Guo	0	0.583545	-1.4458	-0.29749
	dGMP	0	0.17108	-0.41495	-0.16221
	dGDP	0	-0.0022	-0.31362	0.044801
Fig 6C
Fig 6D
HF2303
	Days after treatment	Control										RT										MMF										MMF+RT
	1	100	100	100	100	100	100	100	100	100	100	100	100	100	100	100	100	100	100	100	100	100	100	100	100	100	100	100	100	100	100	100	100	100	100	100	100	100	100	100	100
	2
	3
	4
	5	193.114	134.979	476.257	174.699	188.939	117.857	180.124	191.068	173.52	157.673	222.153	162.791	189.714	158.7	209.441	164.243	507.736	237.108	293.675	151.607	126.955	97.9398	178.648	115.385	148.479	151.415	162.457	95.8767	192.953	222.685	144.922	88.725	128.757	113.144	96.8254	134.231	99.2466	125.725	92.9847	104.494
	6
	7	240.542	183.757	636.499	205.339	220.018	217.347	238.708	319.507	221.082	194.73	214.073	236.531	227.273	193.926	280.904	179.152	664.673	314.176	373.441	210.419	134.106	85.7316	224.951	105.769	209.302	130.774	201.145	141.059	296.605	260.35	219.45	100	144.351	155.59	126.675	147.504	97.5408	132.245	112.5	102.083
	8	261.999	224.35	692.139	323.169	248.295	209.627	295.76	219.115	232.488	195.393	161.479	191.313	155.429	163.918	185.871	174.68	516.138	226.331	246.764	180.738	143.685	101.818	249.349	101.316	184.553	170.743	181.192	230.836	279.339	237.794	222.001	76.2111	147.387	134.97	117.25	163.621	96.9887	69.7959	92.7717	59.4239
	9	290.303	265.33	915.451	319.813	272.143	246.297	321.401	270.905	259.804	230.863	192.538	170.447	146.32	171.258	218.125	142.842	424.982	301.566	231.958	199.795	176.914	126.52	248.634	153.01	213.426	126.609	183.789	186.141	408.333	286.829			177.882	164.963	107.936	145.441	104.306	105	128.341	108.848
	10
	11
	12	357.143	321.808	1060.65	448.676	316.575	385.08	381.413	349.328	297.644	252.339	168.549	208.808	105.7	218.164	186.17	183.342	288.086	266.087	236.893	142.373	211.314	147.028	309.392	110.997	266.486	212.457	235.317	219.642	423.391	328.195			129.621	110.844	75.8571	132.942	75.375	56	82.0312	47.8909
	13
	14	403.378	338.528	1271.06	498.687	447.429	505.026	411.713	607.323	392.116	295.728	165.067	228.534	113.248	273.338	192.819	216.101	329.334	327.195	403.629	138.025	262.762	260.998	402.936	213.786	283.596	291.937	327.317	296.149	546.473	344.916			146.764	106.679	55.0494	132.936	76.2698	55.102	108.767	90.7407
	15
	16	427.647	504.28	1902.14	614.186	456.091	627.383	573.809	675.562	458.611	328.456	198.139	217.508	102.29	251.856	199.468	254.232	308.99	384.427	479.767	130.829	291.2	403.001	464.896	209.98	323.628	419.222	365.709	314.757	537.124	408.402			142.515	116.779	57.3192	181.254	87.422	55.102	117.131	99.5885
	17
	18
	19	632.064	547.548	2970.46	872.267	623.561	1012.69	658.766	1209.5	574.275	424.927	210.27	287.02	88.4376	291.462	229.537	267.023	158.203	418.466	925.714	130.829	808.047	919.601	601.268	196.215	481.033	581.537	392.194	513.639	1066.99	634.556			173.351	142.711	28.6508	203.004	75.375	55.102	100.082	99.5885
	20
	21	640.52	613.201	3589.23	954.94	647.619	1434.07	673.165	1623.07	656.348	504.411	233.093	280.956	97.9268	353.584	195.485	299.127	219.727	450.309	1031.62	162.887	1259.47	1313.29	599.784	315.002	643.275	794.286	555.024	630.75	1268.84	632.994			177.478	112.824	59.5238	221.743	78.75	55.102	135.295	80.6584
	22
	23	691.683	647.104	4373.93	1060.86	688.728	1484.38	734.986	1774.37	707.596	567.802	251.197	349.994	98.7328	372.19	206.117	319.314	224.609	464.332	1058.17	155.818	1631.01	1629.95	595.53	329.139	699.051	992.54	580.839	718.837	1585.28	645.816			176.919	126.075	59.6349	253.647	89.8172	55.102	148.843	95.1132
	24
	25
	26											286.032	394.378	143.565	421.805	251.398	406.327	495.911	891.517	2962.1	258.621													226.331	220.359	65.0353	359.055	149.007	111.984	157.598	130.919
	27
	28											314.729	438.318	173.714	437.671	269.035	396.597	565.778	1002.28	3216.72	265.209													234.262	237.498	69.1499	423.345	166.375	114.931	179.592	152.528
	29
	30											380.039	476.395	248.528	525.455	338.958	436.3	903.284	1002.28	4288.6	305.246													249.708	309.879	83.0873	569.783	186.848	244.506	233.2	233.333
Fig 6E
MSP12
	Days after treatment	Control										RT										MMF										MMF+RT
	1	100	100	100	100	100	100	100	100	100	100	100	100	100	100	100	100	100	100	100	100	100	100	100	100	100	100	100	100	100	100	100	100	100	100	100	100	100	100	100	100
	2
	3	85.6286	139.49	133.144	106.708	120.084	107.867	100.241	149.121	112.815	113.92	117.038	115.929	159.98	130.414	138.536	133.467	138.72	118.279	106.25	112.249	94.3335	86.4104	130	87.4297	117.633	133.009	84.3498	96.4588	125.838	120.171	110.836	105.13	95.163	97.9857	115.655	120.706	111.153	92.4528	130.037	114.911
	4
	5	211.577	144.03	161.967	112.761	171.968	143.098	103.115	238.149	93.8433	123.484	98.4615	119.955	163.663	136.461	124.165	130.13	147.283	127.378	157.5	84.8599	99.4569	91.4934	146.229	100.131	135.139	148.122	77.44	95.5412	152.06	156.506	77.2268	103.687	54.159	74.3143	139.954	146.204	120.499	107.028	102.188	112.823
	6
	7
	8	292.5	241.103	258.393	151.479	241.841	192.437	175.096	425.539	135.251	204.403	133.827	147.692	249.698	228.192	165.19	161.261	206.25	160.626	186.05	136.111	147.245	153.119	173.803	130.54	186.347	185.248	118.147	178.839	269.991	290.745	99.2407	125.04	81.2326	129.94	152.331	156.205	80.6553	157.585	156.343	106.072
	9
	10	645.714	352.288	332.054	186.791	380.444	378.277	351.783	516.189	244.84	231.939	163.044	239.918	350.423	264.707	162.783	199.742	215.201	211.546	235.673	203.269	260.651	184.822	270.109	177.223	180.685	219.285	221.492	275.269	341.784	312.881	140.01	119.338	72.0293	122.557	160.947	146.457	116.642	114.352	154.305	138.482
	11
	12	885.029	701.626	434.718	280.385	738.506	465.206	446.497	900.946	384.478	360.155	196.109	291.46	429.419	422.887	261.775	245.994	281.88	315.858	364	303.074	446.281	240.174	285.57	292.379	313.704	300.802	252.601	333.075			173.548	145.649	115.149	149.722	197.698	213.361	161.945	163.019	212.058	200.437
	13
	14
	15	1445.39	1010.19	619.926	534.838	1094.48	694.595	676.64	1304.69	626.087	759.156	303.555	403.027	640.339	486.508	404.406	277.782	409.6	498.598	499.23	348.315	944.51	396.42	471.991	450.914	465.976	415.249	420.881	518.153			310.236	209.853	155.215	255.15	235.416	260.454	188.308	193.744	216.187	241.455
	16
	17	1578.81	1469.98	741.971	537.115	1246.63	749.757	959.906	1703.76	731.043	899.176	505.974	465.143	1078	711.155	583.527	420.257	446.056	524.495	532.4	389.009	1280	447.976	534.984	602.438	526.735	432.129	712.871	730.609			390.709	245.065	215.981	292.509	297.92	357.108	250.127	275.565	245.289	246.85
	18
	19	2244.39	2038.84	1082.09	712.256	1548.3	855.419	1137.44	1800.48	936.121	1102.55	569.82	510.645	1168.86	806.684	669.681	444.29	464.64	568.794	702.293	496.336	1599.47	698.061	667.938	665.594	827.127	651.856	960.607	916.358			473.856	287.465	314.412	406.406	364.377	471.317	456.688	377.567	394.686	317.815
	20
	21
	22	3058.46	2890.94	1662.48	1288.46	2527.71	1488.33	1799.97	2645.6	1713.93	1682.9	713.859	777.085	1432.53	1259.54	1100.54	601.777	645.333	861.482	970.279	647.994	2665.79	1328.35	1065.18	1139.94	1278.11	984.443	1542.81	1448.92			602.744	438.042	557.927	779.081	502.479	759.91	583.564	473.597	720	456.169
Fig 6F
HF2303
	time get tripled	Control	RT	MMF	MMF+RT
	12	1
	12	1
	5	1
	8	1
	12	1
	12	1
	9	1
	12	1
	14	1
	16	1
	28		1
	23		1
	30		0
	21		1
	30		1
	23		1
	5		1
	7		1
	7		1
	30		1
	19			1
	16			1
	12			1
	21			1
	16			1
	16			1
	14			1
	16			1
	9			1
	12			1
	8				0
	8				0
	30				0
	30				1
	30				0
	26				1
	30				0
	30				0
	30				0
	30				0
Fig 6G
MSP12
	time get tripled	Control	RT	MMF	MMF+RT
	10	1
	10	1
	10	1
	15	1
	10	1
	10	1
	10	1
	8	1
	12	1
	12	1
	15		1
	15		1
	10		1
	12		1
	15		1
	17		1
	15		1
	12		1
	12		1
	12		1
	12			1
	15			1
	15			1
	15			1
	12			1
	12			1
	15			1
	12			1
	10			1
	10			1
	15				1
	22				1
	19				1
	19				1
	19				1
	17				1
	19				1
	19				1
	19				1
	10				1

## Sheet: Figure 7
Fig 7C
		Control					RT					MMF					MMF+RT
	29	1	1	1	1		1	1	1	1		1	1	1	1		1	1	1
	31	0.01	1.77	0.81	4.84		3.42	1.3	1.35	6.88							2.02	1.63	1.77
	35	5.45	0.26	0.31	7.72		8.68	0.06	3.25	13.03		10.17	1.47	2.19	9.16		1.56	1.09	1.13
	42	38.96	16.39	26.58	7.72		6.68	2.58	32.62	13.03		6.96	0.02	15.87	9.16		0.92	0.34	2
Fig 7D
	Days	Control	RT	MMF	RT+MMF
	35	1	1
	41			1
	42	1	1	1
	42	1
	45	1
	45			1
	45	1		1
	49		1
	52		1		1
	62				1
	67				1
Fig 7E
		IMPDH1					IMPDH2					ADSS					ADSL					DHODH					CAD
	Overall survival (days)	IMPDH1 low	IMPDH1 high			Overall survival (days)	IMPDH2 low	IMPDH2 high			Overall survival (days)	ADSS low	ADSS high			Overall survival (days)	ADSL low	ADSL high			Overall survival (days)	DHODH low	DHODH high			Overall survival (days)	CAD low	CAD high
	448	1				448	1				737	1				448	1				448	1				448	1
	470	0				618	1				97	1				618	1				76	1				76	1
	618	1				394	1				598	1				771	1				618	1				618	1
	329	1				771	1				98	1				313	1				394	1				771	1
	2681	1				313	1				2681	1				329	1				771	1				737	1
	22	1				97	1				2126	1				598	1				737	1				313	1
	150	1				175	1				828	1				175	1				313	1				98	1
	537	1				239	1				225	1				64	1				97	1				2681	1
	932	0				82	1				360	1				82	1				329	1				22	1
	181	0				218	0				175	1				218	0				598	1				405	1
	506	1				632	1				175	1				632	1				98	1				175	1
	133	1				150	1				64	1				414	1				2681	1				432	1
	13	0				537	1				432	1				380	1				317	1				239	1
	357	1				382	1				803	1				150	1				225	1				82	1
	114	1				254	1				239	1				537	1				22	1				28	1
	187	0				273	0				82	1				382	1				405	1				218	0
	139	0				139	0				28	1				181	0				384	1				632	1
	448	1				442	1				632	1				133	1				175	1				380	1
	323	1				454	1				414	1				357	1				175	1				150	1
	333	1				419	1				33	1				108	1				82	1				537	1
	1062	1				218	0				380	1				254	1				218	0				932	0
	442	1				532	1				150	1				268	0				632	1				108	1
	419	1				119	1				932	0				83	1				33	1				254	1
	485	1				5	1				181	0				114	1				380	1				138	1
	218	0				124	1				506	1				187	0				150	1				268	0
	532	1				167	0				133	1				548	1				537	1				83	1
	148	1				427	1				254	1				395	1				181	0				114	1
	455	1				77	1				138	1				1062	1				506	1				139	0
	286	0				37	0				83	1				323	1				133	1				448	1
	452	0				160	0				114	1				29	1				13	0				395	1
	167	0				454	1				187	0				68	1				108	1				323	1
	577	1				343	1				139	0				342	1				254	1				675	1
	505	1				388	1				548	1				485	1				83	1				333	1
	300	1				36	1				448	1				532	1				139	0				1062	1
	1233	1				142	1				395	1				419	1				448	1				454	1
	648	1				766	1				675	1				119	1				395	1				98	1
	550	1				585	1				333	1				772	1				1062	1				29	1
	87	1				6	1				1062	1				385	1				323	1				164	1
	480	1				94	1				442	1				148	1				675	1				232	1
	77	1				234	1				454	1				5	1				333	1				218	0
	95	0				639	1				98	1				124	1				454	1				532	1
	160	0				194	1				29	1				455	1				98	1				385	1
	544	1				538	1				419	1				286	0				29	1				148	1
	951	0				814	1				485	1				167	0				68	1				5	1
	415	0				775	1				232	1				270	1				342	1				214	0
	388	1				205	1				532	1				577	1				880	1				286	0
	468	1				257	0				119	1				48	0				218	0				452	0
	36	1				214	1				772	1				154	1				532	1				270	1
	142	1				354	1				385	1				300	1				148	1				577	1
	485	1				605	1				5	1				1233	1				214	0				505	1
	224	1				512	1				452	0				648	1				455	1				300	1
	693	0				349	1				167	0				550	1				167	0				1233	1
	766	1				199	1				270	1				37	0				48	0				550	1
	604	0				269	1				577	1				95	0				154	1				231	1
	585	1				315	1				154	1				145	0				505	1				87	1
	138	1				242	1				505	1				343	1				300	1				480	1
	111	1				155	1				300	1				544	1				1233	1				95	0
	279	1				722	1				648	1				442	0				550	1				160	0
	1458	1				444	1				427	1				468	1				231	1				454	1
	234	1				582	0				550	1				36	1				37	0				343	1
	639	1				743	0				231	1				485	1				95	0				951	0
	194	1				1033	1				480	1				269	1				145	0				415	0
	538	1				347	1				77	1				693	0				222	0				388	1
	814	1				814	1				37	0				766	1				160	0				36	1
	775	1				228	1				222	0				360	1				454	1				142	1
	548	0				17	0				454	1				6	1				343	1				224	1
	205	1				435	1				442	0				460	1				951	0				604	0
	257	0				592	1				335	1				146	1				415	0				585	1
	605	1				492	1				468	1				138	1				157	1				360	1
	349	1				648	1				142	1				535	1				36	1				6	1
	199	1				727	1				224	1				111	1				224	1				138	1
	269	1				1578	1				269	1				194	1				766	1				535	1
	315	1				398	1				766	1				538	1				604	0				94	1
	242	1				775	1				604	0				775	1				360	1				639	1
	155	1				571	0				26	1				548	0				6	1				775	1
	722	1				611	0				406	1				205	1				460	1				354	1
	444	1				326	0				146	1				257	0				138	1				269	1
	582	0				559	1				535	1				315	1				535	1				242	1
	743	0				328	0				111	1				155	1				94	1				722	1
	347	1				174	0				279	1				722	1				111	1				444	1
	1183	1				1201	0				538	1				444	1				639	1				743	0
	17	0				15	0				205	1				582	0				548	0				1033	1
	592	1				113	1				512	1				743	0				205	1				814	1
	648	1				372	0				269	1				1033	1				349	1				435	1
	1578	1				419	0				242	1				347	1				199	1				727	1
	398	1				832	0				722	1				814	1				315	1				398	1
	571	0				162	1				228	1				592	1				242	1				571	0
	611	0				491	0				1183	1				648	1				155	1				611	0
	328	0				194	0				17	0				727	1				444	1				328	0
	174	0				537	1				435	1				398	1				582	0				174	0
	1201	0				388	1				592	1				611	0				743	0				1201	0
	15	0				438	0				492	1				174	0				347	1				113	1
	832	0				588	0				398	1				1201	0				814	1				419	0
	491	0				442	0				561	1				15	0				1183	1				832	0
	74	0				372	1				559	1				491	0				727	1				491	0
	388	1				508	0				328	0				194	0				398	1				194	0
	588	0				742	1				494	0				74	0				611	0				537	1
	372	1				604	0				419	0				388	1				1201	0				74	0
	604	0				819	1				7	0				588	0				15	0				588	0
	316	1				316	1				537	1				372	1				113	1				508	0
	1666	1				1666	1				372	1				819	1				419	0				316	1
	758	1				758	1				508	0				316	1				832	0				758	1
	914	0				914	0				742	1				758	1				194	0				914	0
	245	1				245	1				245	1				914	0				388	1				245	1
	76		1			76		1			448		1			76		1			470		0			470		0
	1448		1			470		0			76		1			470		0			1448		1			1448		1
	394		1			1448		1			470		0			1448		1			2126		1			394		1
	771		1			737		1			618		1			394		1			828		1			97		1
	737		1			329		1			1448		1			737		1			360		1			329		1
	313		1			598		1			394		1			97		1			64		1			598		1
	97		1			98		1			771		1			98		1			432		1			2126		1
	598		1			2681		1			313		1			2681		1			803		1			828		1
	98		1			2126		1			329		1			2126		1			239		1			317		1
	2126		1			828		1			317		1			828		1			82		1			225		1
	828		1			317		1			22		1			317		1			28		1			360		1
	317		1			225		1			405		1			225		1			414		1			384		1
	225		1			360		1			384		1			360		1			382		1			175		1
	360		1			22		1			82		1			22		1			932		0			64		1
	405		1			405		1			218		0			405		1			357		1			803		1
	384		1			384		1			537		1			384		1			138		1			82		1
	175		1			175		1			382		1			175		1			268		0			414		1
	175		1			64		1			13		0			432		1			273		0			33		1
	64		1			432		1			357		1			803		1			114		1			382		1
	432		1			803		1			108		1			239		1			187		0			181		0
	803		1			82		1			268		0			82		1			548		1			506		1
	239		1			28		1			273		0			28		1			1062		1			133		1
	82		1			414		1			1062		1			33		1			442		1			13		0
	82		1			33		1			323		1			932		0			419		1			357		1
	28		1			380		1			68		1			506		1			164		1			273		0
	218		0			932		0			342		1			13		0			485		1			187		0
	632		1			181		0			164		1			138		1			232		1			548		1
	414		1			506		1			880		1			273		0			419		1			1062		1
	33		1			133		1			218		0			139		0			119		1			442		1
	380		1			13		0			419		1			448		1			772		1			68		1
	382		1			357		1			148		1			675		1			385		1			342		1
	108		1			108		1			124		1			333		1			5		1			419		1
	254		1			138		1			214		0			1062		1			124		1			880		1
	138		1			268		0			455		1			442		1			286		0			485		1
	268		0			83		1			286		0			454		1			452		0			419		1
	273		0			114		1			48		0			98		1			270		1			119		1
	83		1			187		0			1233		1			419		1			577		1			772		1
	548		1			548		1			87		1			164		1			648		1			124		1
	395		1			448		1			95		0			880		1			427		1			455		1
	1062		1			395		1			145		0			232		1			87		1			167		0
	675		1			1062		1			160		0			218		0			480		1			48		0
	454		1			323		1			343		1			214		0			77		1			154		1
	98		1			675		1			544		1			452		0			544		1			648		1
	29		1			333		1			951		0			505		1			442		0			427		1
	68		1			1062		1			415		0			427		1			335		1			77		1
	342		1			98		1			157		1			231		1			388		1			37		0
	164		1			29		1			388		1			87		1			468		1			145		0
	880		1			68		1			36		1			480		1			142		1			222		0
	232		1			342		1			485		1			77		1			485		1			544		1
	419		1			164		1			693		0			222		0			269		1			442		0
	119		1			880		1			585		1			160		0			693		0			335		1
	772		1			485		1			360		1			454		1			585		1			157		1
	385		1			232		1			6		1			951		0			26		1			468		1
	5		1			419		1			460		1			335		1			406		1			485		1
	124		1			772		1			138		1			415		0			146		1			269		1
	214		0			385		1			94		1			157		1			279		1			693		0
	270		1			148		1			1458		1			388		1			1458		1			766		1
	48		0			214		0			234		1			142		1			234		1			26		1
	154		1			455		1			639		1			224		1			194		1			406		1
	427		1			286		0			194		1			604		0			538		1			460		1
	231		1			452		0			814		1			585		1			814		1			146		1
	37		0			270		1			775		1			26		1			775		1			111		1
	145		0			577		1			548		0			406		1			257		0			279		1
	222		0			48		0			257		0			94		1			214		1			1458		1
	454		1			154		1			214		1			279		1			354		1			234		1
	343		1			505		1			354		1			1458		1			605		1			194		1
	442		0			300		1			605		1			234		1			512		1			538		1
	335		1			1233		1			349		1			639		1			269		1			814		1
	157		1			648		1			199		1			814		1			722		1			548		0
	269		1			550		1			315		1			214		1			1033		1			205		1
	26		1			231		1			155		1			354		1			228		1			257		0
	406		1			87		1			444		1			605		1			17		0			214		1
	360		1			480		1			582		0			512		1			435		1			605		1
	6		1			95		0			743		0			349		1			592		1			512		1
	460		1			145		0			1033		1			199		1			492		1			349		1
	146		1			222		0			347		1			269		1			648		1			199		1
	535		1			544		1			814		1			242		1			1578		1			315		1
	94		1			442		0			648		1			228		1			775		1			155		1
	214		1			951		0			727		1			1183		1			571		0			582		0
	354		1			335		1			1578		1			17		0			561		1			347		1
	512		1			415		0			775		1			435		1			326		0			228		1
	1033		1			157		1			571		0			492		1			559		1			1183		1
	814		1			468		1			611		0			1578		1			328		0			17		0
	228		1			485		1			326		0			775		1			174		0			592		1
	435		1			224		1			174		0			571		0			494		0			492		1
	492		1			269		1			1201		0			561		1			372		0			648		1
	727		1			693		0			15		0			326		0			7		0			1578		1
	775		1			604		0			113		1			559		1			162		1			775		1
	561		1			26		1			372		0			328		0			491		0			561		1
	326		0			406		1			832		0			113		1			537		1			326		0
	559		1			360		1			162		1			494		0			74		0			559		1
	113		1			460		1			491		0			372		0			438		0			15		0
	494		0			146		1			194		0			419		0			588		0			494		0
	372		0			138		1			74		0			7		0			442		0			372		0
	419		0			535		1			388		1			832		0			372		1			7		0
	7		0			111		1			438		0			162		1			508		0			162		1
	162		1			279		1			588		0			537		1			742		1			388		1
	194		0			1458		1			442		0			438		0			604		0			438		0
	537		1			548		0			604		0			442		0			819		1			442		0
	438		0			1183		1			819		1			508		0			316		1			372		1
	442		0			561		1			316		1			742		1			1666		1			742		1
	508		0			494		0			1666		1			604		0			758		1			604		0
	742		1			7		0			758		1			1666		1			914		0			819		1
	819		1			74		0			914		0			245		1			245		1			1666		1

## Sheet: Figure S1
Fig S1A
	KS-1			U118 MG			U87 MG			A172
	1.41	2.05	1.3	1.44	1.62	1.57	1.69	1.83	1.73	1.93	2.08	1.74
Fig S1B
0h
	KS-1			U118 MG			U87 MG			A172
G1	69.5	62.1	61.1	66.1	61.3	61.4	61.1	55.8	76.9	73.1	67.4	73.1
S	14.5	14.9	14.4	13.9	11.8	12.5	16.4	15	6.43	8.86	17.5	15.9
G2/M	16.3	22.9	24.5	14.2	21.6	21	18.7	23.3	15.2	18	16.1	11.3
2h
	KS-1			U118 MG			U87 MG			A172
G1	69.7	60.4	60.9	64.3	62.9	62.8	54.9	63.6	76	71.4	64.7	72.5
S	15.3	15.8	15.1	12.1	12.1	13.2	18.2	13.9	9.85	15.2	18.4	16.9
G2/M	15.2	24	23	18.7	20.7	19.9	22.1	18.6	12.5	13.4	17.3	10.6
Fig S1F
RT-sensitive
	Alcohol Metabolism			Nicotinate/Nicotinamide Metabolism			Oxidative Phosphorylation			Breast Cancer 1			Retinol Metabolism			Skeletal Muscle Development			Doxorubicin Resistance			TCA Cycle/Electron Transport			Valine/Leucine/Isoleucine Metabolism			BRCA1 Targets
	2.09338			2.03452			2.01079			1.99257			1.98749			1.9326			1.92284			1.92247			1.9036			1.89015
Fig S1G
RT-resistant
	Estrogen receptor signaling pathway			Parturition			Rock signaling not via rhoa up			Response to salirasib up			Gonadotropin			Prostate cancer epigenetic			Estrous cycle			Activation involved in immune response			Breast cancer 1q21			Breast cancer 16q24
	1.80751			1.81513			1.82275			1.82854			1.83337			1.883			1.92719			1.953			1.96263			2.03552

## Sheet: Figure S3
Fig S3A
GMP
	m+0				m+1				m+2				m+3
2h	78.1029	80.0687	79.9539		6.07108	4.91338	5.45392		3.66897	3.94049	3.92708		12.1571	11.0775	10.6651
4h	54.0558	53.2735	51.49		7.75507	9.72096	11.2776		7.34382	8.29404	8.08029		30.8453	28.7115	29.1521
Fig S3B
AMP
	m+0				m+1				m+2
2h	79.8042	82.0662	82.3047		12.3203	11.1695	11.5723		7.87548	6.76431	6.12308
4h	68.3839	69.2527	70.2472		11.4713	12.5032	12.2287		20.1448	18.2441	17.5241
Fig S3C
UMP
	m+0				m+1
2h	63.7249	64.8477	65.3283		36.2751	35.1523	34.6717
4h	49.1569	51.7428	49.5327		50.8431	48.2572	50.4673
Fig S3D
CMP
	m+0				m+1				m+2
2h	59.9151	60.2062	62.0368		33.5349	35.094	33.7389		6.55001	4.69982	4.22424
4h	41.4009	39.8788	32.4977		41.2288	42.8956	50.8755		17.3703	17.2256	16.6268
Fig S3F
	Dose (Gy)	CTL			No hypoxanthine				Dose (Gy)	CTL			No hypoxanthine
	0	1			1				0	1			1
	2	0.4466	0.03973		0.61268	0.0559			0.6	0.79933			0.83152
	4	0.07767	0.00485		0.08451	0.0183			1.2	0.60823			0.65837
	6	0.01214	0.00121		0.01937	0.00176			1.8	0.44058			0.49635
									2.4	0.30381			0.35632
									3	0.19943			0.24356
									3.6	0.12462			0.15853
									4.2	0.07413			0.09825
									4.8	0.04198			0.05798
									5.4	0.02263			0.03258
									6	0.01161			0.01743
Fig S3G
Fig S3H
RT (Gy)	shRNA-NC			shRNA-HPRT1
0	98.4617	100	99.9999	104.646	99.9998	100
2	66.9444	66.4362	60.6572	74.1182	63.0612	57.9548
4	31.7769	44.9826	23.4806	35.5341	39.529	26.386
6	11.7598	25.2421	11.7682	10.6748	20.5529	13.043

## Sheet: Figure S5
Fig S5B
	Dihydroorotic acid
	Control	Teri
	1.74036	66.0472
	0.510632	59.7946
	0.621699	60.8978
	1.12731	171.377
Fig S5C
	Orotic acid
	Control	Teri
	0.961987	0.243223
	0.979558	0.278484
	1.01004	0.259536
	1.04842	0.324799
Fig S5D
	CTP
	Control	Teri
	1.67718	0.101905
	0.306331	0.119318
	0.268332	0.075307
	1.74815	0.73029
Fig S5E
	UTP
	Control	Teri
	1.49991	0.079344
	0.609205	0.115144
	0.627179	0.15448
	1.26371	0.476048
Fig S5F
	dTTP
	Control	Teri
	0.661401	0.074008
	1.67379	0.408336
	1.34539	0.707514
	0.319418	0.206372

[truncated: 2 more sheets: Figure S6, Figure S7]
